# Supplementary material for: Aconitate decarboxylase 1 participates in the control of pulmonary Brucella infection in mice
Source: PLoS Pathog. 2021 Sep 15;17(9):e1009887. doi: 10.1371/journal.ppat.1009887 (PMC8443048; doi:10.1371/journal.ppat.1009887)
Supplement: S1 Data — Wild-type C57BL/6 mice intranasally infected with 107 CFU of wild-type B. melitensis (n = 3), or receiving the same volume of PBS (naïve group) (n = 3), were sacrificed at 24 hours post-infection. Lungs were harvested and RNA was extracted. RNAseq was performed with the Illumina system and Deseq2 analysis as described in the Materials and Methods. Data represent the list of genes associated with their fold change (FC) (Log2) and adjusted p-value—log10 (false discovery rate, FDR). Data are representative of two independent experiments. These data have been deposited in the GEO database under the reference GSE180699. (XLSX) [file ppat.1009887.s008.xlsx]

## Sheet: DESeq2_Non_Infected_vs_Infected
Gene name	Log2FC	FDR
Ighv5-6	-2.13081	1.53791e-09
Elovl6	-0.995656	5.0927e-07
Klf2	1.00119	0.000120016
Lcn2	0.984582	0.000150149
Cebpd	1.145	0.000150149
Ighv1-81	-1.50274	0.000447875
Acaca	-0.714981	0.00134001
Irx1	0.845783	0.00962058
Itih4	0.605247	0.0176495
mt-Tn	-1.23513	0.0251823
mt-Tc	-1.21019	0.0337209
Fasn	-0.561287	0.0564877
Marco	0.595698	0.0564877
Igkv6-17	-1.13527	0.0564877
Igha	0.630787	0.0738266
Cacna1e	-1.09514	0.104653
Ptprc	-0.637085	0.119947
Hlx	0.692572	0.119947
Gm26992	-1.07481	0.123352
Crybg3	-1.07047	0.155137
Itgam	-0.85492	0.155137
Abca1	-0.930097	0.173991
Ikzf3	-0.850378	0.173991
Nr4a1	0.698114	0.173991
Dusp1	0.691631	0.173991
Ifitm3	0.541215	0.173991
Cr2	-0.959146	0.173991
Arhgap5	-0.896696	0.173991
Nrip1	-0.795149	0.173991
Gm10076	0.657713	0.173991
Gm1966	-1.00595	0.173991
Igkj2	-0.740243	0.173991
AC130217.2	-0.943505	0.181035
Flg	-1.01964	0.181229
Soga1	-0.871139	0.182851
Atp13a3	-0.734816	0.18327
Ms4a1	-0.875206	0.18327
Car4	0.473712	0.19508
Timp1	0.898658	0.19508
Esd	0.695821	0.19508
Itih5	-0.833694	0.19508
F5	-0.978456	0.19508
Egfl7	0.564793	0.19508
Lrg1	0.778193	0.19508
Tet2	-0.699766	0.19508
Lgals3	0.652032	0.19508
Gm8995	-0.91363	0.19508
Chil1	0.49973	0.19508
Apol7d	-1.00035	0.19508
Igkv2-112	-0.666439	0.19508
Gm16185	-0.999541	0.19508
Gm26749	-0.942492	0.19508
Man1a	-0.655488	0.19554
S100a11	0.609533	0.19554
Slc3a2	0.551729	0.202153
Acly	-0.503344	0.202153
Rb1	-0.70695	0.202153
Igkv3-10	-0.959022	0.202153
Gm29358	-0.964988	0.202153
Itga4	-0.765832	0.209076
Atrx	-0.834088	0.209076
Isg15	0.676012	0.209076
Gm44123	-0.935571	0.210793
Myl6	0.550083	0.210967
Atf4	0.56526	0.218102
Sertad1	0.732039	0.223984
Mcidas	-0.960386	0.223984
Rhob	0.416098	0.224355
Gm27694	-0.844438	0.224355
Tcap	0.645252	0.225864
Slc4a7	-0.789945	0.225864
Ptpn4	-0.817497	0.225864
Il1b	0.705591	0.225864
Phip	-0.720281	0.225864
Gsta4	0.640751	0.225864
Pdpr	-0.908973	0.225864
Cxcl10	0.832802	0.225864
Scai	-0.863901	0.225864
Sik2	-0.795747	0.225864
Zfp36	0.51364	0.225864
Gda	-0.590774	0.225864
Acat3	0.588556	0.225864
Atp11c	-0.836244	0.225864
Zkscan8	-0.839879	0.225864
2610005L07Rik	-0.868198	0.225864
S100a16	0.572424	0.225864
Ighj2	-0.727597	0.225864
Gm16031	-0.942422	0.225864
Gm20417	-0.874293	0.225864
Gm27520	-0.783247	0.225864
4932422M17Rik	-0.710657	0.225864
Muc16	-0.660247	0.225864
Sult1d1	-0.635348	0.232072
Vamp1	-0.506493	0.232072
Dmxl1	-0.796554	0.232072
Rps15	0.483919	0.232072
D030025P21Rik	-0.865036	0.232072
Itgam	-0.696836	0.23711
Gm21985	-0.851448	0.23711
Gpam	-0.714418	0.23719
AW549877	-0.584797	0.239166
Il9r	-0.876962	0.239773
Spry4	0.547036	0.239773
Tsc22d3	0.688242	0.239773
Kif21b	-0.539164	0.239773
Grap2	-0.662935	0.239773
Scn3a	-0.706151	0.239773
Srf	0.492102	0.240187
Hilpda	0.517109	0.242294
Ralgapa1	-0.599108	0.249536
Sod1	0.481019	0.249536
Fam166a	0.667311	0.249536
Psme2	0.587709	0.249536
Gprin3	-0.906736	0.251353
Rpl41	0.556347	0.252821
Gstp1	0.614057	0.254177
S100a6	0.588736	0.25523
Klf4	0.587575	0.25523
Nfat5	-0.682576	0.25523
Eif1b	0.538632	0.25523
Gabarap	0.422628	0.25523
Plagl1	-0.795674	0.25523
Aspn	-0.720627	0.25523
Mctp1	-0.784371	0.25523
Scara5	-0.504385	0.25523
Gpihbp1	0.468377	0.25523
Cbr3	0.733794	0.25523
Birc6	-0.635915	0.25523
Tnfrsf25	0.701638	0.25523
Sorbs1	-0.765141	0.25523
Lcor	-0.860908	0.25523
Cd63	0.5917	0.25523
Nabp1	-0.484159	0.25523
Rasgrp1	-0.528428	0.25523
Cyr61	0.553819	0.25523
Spata18	-0.791268	0.25523
Cxcl1	0.874525	0.25523
Akr1b8	0.625563	0.25523
Tmem176b	0.498796	0.25523
Clec2i	-0.688928	0.25523
Rpl28	0.494151	0.25523
Cd22	-0.617054	0.25523
Smg1	-0.710453	0.25523
Pik3c2a	-0.642324	0.25523
Stk26	-0.676446	0.25523
Csrnp1	0.679101	0.25523
Adgre4	-0.764836	0.25523
B3galt2	-0.813694	0.25523
Atm	-0.86282	0.25523
Cbl	-0.524151	0.25523
Vps13c	-0.779321	0.25523
Eif1	0.494839	0.25523
Ndufa3	0.577626	0.25523
Ccdc38	0.588055	0.25523
Rapgef6	-0.646061	0.25523
Vps13b	-0.67667	0.25523
Bank1	-0.796181	0.25523
Inpp4b	-0.801055	0.25523
Kmt2c	-0.714193	0.25523
Polr2l	0.685646	0.25523
BC028528	0.437093	0.25523
Dock10	-0.632353	0.25523
Bud31	0.483492	0.25523
Zfp292	-0.683323	0.25523
Saa3	0.729059	0.25523
Bach2	-0.635233	0.25523
Ppp1r15a	0.476602	0.25523
St8sia4	-0.702681	0.25523
Cd53	-0.516504	0.25523
Selenow	0.503696	0.25523
Id1	0.602908	0.25523
Gpx2	0.73675	0.25523
Mmp3	0.481765	0.25523
Ctla2a	0.440736	0.25523
Tcf21	0.601601	0.25523
Riox1	0.586887	0.25523
Krt1	-0.825123	0.25523
Prr15l	0.582576	0.25523
Ccr2	-0.595228	0.25523
Prkcb	-0.662916	0.25523
1810037I17Rik	0.564674	0.25523
Atpif1	0.544129	0.25523
Jmjd6	0.489769	0.25523
Ces1g	0.72722	0.25523
Rpl38	0.552704	0.25523
Gsta2	0.833624	0.25523
Rpl18	0.501827	0.25523
Ifitm2	0.522153	0.25523
Ube2s	0.551407	0.25523
Rps17	0.440794	0.25523
Klhl24	-0.690942	0.25523
Rpl35	0.46308	0.25523
Tia1	-0.4959	0.25523
Cfap44	-0.79067	0.25523
Zfp971	-0.861653	0.25523
Gm22133	0.578883	0.25523
Igkv4-63	-0.777427	0.25523
Igkj1	-0.676214	0.25523
Ifi27l2a	0.527442	0.25523
Gm15350	-0.832389	0.25523
Gm15344	0.623237	0.25523
Crocc2	-0.607015	0.25523
Tsix	-0.755132	0.25523
Xist	-0.735587	0.25523
0610009E02Rik	0.498885	0.25523
E030013I19Rik	-0.695645	0.25523
Gm17041	0.544589	0.25523
Gm20532	0.470829	0.25523
Ighv1-5	-0.706543	0.25523
Gm26719	-0.851041	0.25523
C030034L19Rik	-0.829853	0.25523
Gm26826	-0.876462	0.25523
Gm26841	0.535824	0.25523
Gm27927	-0.824015	0.25523
Gm38253	-0.77819	0.25523
BC037039	-0.689675	0.25523
Gm43197	-0.850122	0.25523
Gm43980	-0.894699	0.25523
Gm45552	0.421681	0.25523
AC159314.1	0.581143	0.25523
AC122273.2	0.549586	0.25523
AC154734.2	-0.88061	0.25523
AC144949.1	-0.809736	0.25523
Baz2b	-0.652041	0.257209
Ramp2	0.459901	0.257349
Ccdc124	0.594041	0.257349
Spag7	0.487056	0.257349
Osbpl8	-0.689787	0.257349
Nfkbia	0.521486	0.257349
Aldh6a1	-0.617336	0.257349
Acod1	0.837544	0.257349
Dclre1c	-0.681819	0.257349
Gpcpd1	-0.506522	0.257349
Txn1	0.555063	0.257349
Stil	-0.808222	0.257349
Mrto4	0.628278	0.257349
Mki67	-0.521166	0.257349
Dock11	-0.598837	0.257349
Pou2af1	-0.640545	0.257349
Tagln	0.544301	0.257349
Rpsa	0.443293	0.257349
Med13	-0.731567	0.257349
Acss3	-0.719736	0.257349
Tubb4b	0.438677	0.257349
Rps16	0.464776	0.257349
Polr2j	0.586867	0.257349
Adra1a	-0.692059	0.257349
Rpl37a	0.468302	0.257349
Bst2	0.55701	0.257349
Cd14	0.560887	0.257349
AI504432	-0.720243	0.257349
Wdr83os	0.590626	0.257349
Aox3	-0.648127	0.257349
mt-Ty	-0.779505	0.257349
Zfp984	-0.756918	0.257349
Tmsb10	0.458773	0.257349
A330041J22Rik	-0.72531	0.257349
A030001D20Rik	0.537185	0.257349
Gm3776	0.818837	0.257349
Mif	0.671611	0.262846
Ager	0.439546	0.265428
Psme1	0.470051	0.266777
Ripor2	-0.56243	0.266777
Rps12	0.444523	0.266777
2610037D02Rik	-0.819032	0.266777
Gm38057	-0.807537	0.266777
Retnla	0.466426	0.268243
Gm42778	-0.731324	0.268243
Snord14e	0.823004	0.26884
Sf3b5	0.609282	0.26884
Ap4e1	-0.711923	0.27015
Rps11	0.414068	0.27015
Rpl8	0.42086	0.27015
Adgre1	-0.514184	0.27015
Rps9	0.422248	0.27015
Pax5	-0.707792	0.27015
Cmah	-0.648029	0.27015
Ikzf1	-0.467201	0.27015
Snrpf	0.579826	0.27015
Cpeb4	-0.727794	0.27015
Txndc17	0.465858	0.27015
Fcf1	0.538857	0.27015
Cd180	-0.665611	0.27015
Nipbl	-0.661901	0.27015
Fyb	-0.556626	0.27015
Dad1	0.557563	0.27015
Zfp148	-0.529303	0.27015
Rps26	0.490004	0.27015
Stag2	-0.595581	0.27015
Eef1b2	0.4067	0.27015
Fn1	-0.588304	0.27015
Gpd2	-0.464039	0.27015
Slc12a6	-0.567003	0.27015
Map1lc3a	0.515971	0.27015
Pomp	0.55315	0.27015
Mepce	0.38953	0.27015
Mgp	0.483613	0.27015
Pde3b	-0.658611	0.27015
Col4a5	-0.576193	0.27015
Cryab	0.437961	0.27015
Tomm6	0.553418	0.27015
Fnip1	-0.637686	0.27015
Asxl2	-0.6182	0.27015
Adgrl3	-0.709325	0.27015
Atp8a1	-0.545093	0.27015
N4bp2	-0.59486	0.27015
Atp5j2	0.53884	0.27015
Prrc2c	-0.627273	0.27015
Plekhh2	-0.566947	0.27015
Abca9	-0.705669	0.27015
Setx	-0.536546	0.27015
Rps2	0.459134	0.27015
Dynlrb1	0.494312	0.27015
Cltb	0.511186	0.27015
Sned1	-0.564854	0.27015
Ch25h	0.678788	0.27015
Atad2b	-0.64687	0.27015
Gm4793	-0.804345	0.27015
Cfl1	0.409763	0.27015
Cebpb	0.59508	0.27015
mt-Ta	-0.802544	0.27015
Rplp0	0.377516	0.27015
Romo1	0.605585	0.27015
9930111J21Rik1	-0.814587	0.27015
Klf12	-0.789889	0.27015
Cops9	0.531094	0.27015
Rpl13a	0.426392	0.27015
Igkv1-88	-0.478817	0.27015
Ighv4-1	-0.548309	0.27015
Eif5a	0.487623	0.27015
Rnasek	0.560175	0.27015
Gm21972	0.523814	0.27015
Syne1	-0.717967	0.27015
Gm26740	-0.809624	0.27015
Gm28501	-0.766224	0.27015
Gm29237	-0.758587	0.27015
A930004J17Rik	-0.814648	0.27015
Gm43118	0.460911	0.27015
Gm45717	0.511945	0.27015
A530020G20Rik	-0.624311	0.27093
Rpl14	0.410295	0.27182
Sh3bgrl3	0.472222	0.27182
Wdr38	0.422825	0.27182
Gm21988	0.555877	0.27182
Tmem256	0.617711	0.27182
AC158232.1	-0.80561	0.27182
Avpi1	0.611556	0.274037
Drap1	0.521624	0.274037
Rcor3	-0.515436	0.274037
Pbrm1	-0.577914	0.274037
Sem1	0.520899	0.274037
Rsbn1	-0.674484	0.274037
Atp10d	-0.487425	0.274037
Dynll1	0.536865	0.274687
Cdc20b	-0.795159	0.274687
Col10a1	-0.797279	0.276143
Kmt2a	-0.658426	0.276275
Rplp1	0.490042	0.276275
Vti1b	0.452687	0.276275
Cxcl14	0.459132	0.276275
Cenpf	-0.682788	0.276275
Aff2	-0.79372	0.276275
Rpl36al	0.497175	0.276275
Map1b	-0.577579	0.276275
Rpl34	0.447456	0.276275
Kti12	0.527853	0.276275
Gm21981	0.532151	0.276275
Ighv1-80	-0.789059	0.276275
2700016F22Rik	0.622802	0.276275
AC160962.1	0.361322	0.276275
Zmat2	0.392796	0.27643
Npc2	0.374568	0.27643
Nckap1l	-0.40589	0.27643
Glp1r	-0.776785	0.27643
Mgst3	0.529421	0.27643
Fmo3	-0.592895	0.27643
Hypk	0.511791	0.27643
Clec2d	0.483853	0.27643
Herc2	-0.534561	0.27643
Tmem258	0.586162	0.27643
Ppp1r14a	0.513737	0.27643
H2-Ob	-0.476311	0.27643
Fcho2	-0.658244	0.27643
S100a1	0.488427	0.27643
Syne3	-0.734867	0.27643
Timd4	-0.756062	0.27643
Gmnc	-0.795082	0.27643
Eif3g	0.456495	0.27643
Gpr174	-0.79088	0.27643
Rpl31	0.464205	0.27643
Gm13620	-0.728318	0.27643
Sfta2	0.505598	0.27643
AC061963.3	0.514987	0.27643
AC124426.4	-0.734751	0.27643
Tmem245	-0.55276	0.276658
Ost4	0.515554	0.277507
Chpt1	-0.461068	0.277507
Itgal	-0.365069	0.278105
Rpl10a	0.387789	0.278105
Ly6a	0.37922	0.279386
Gpx4	0.540767	0.281092
Rpl36a	0.456133	0.282128
Camk1d	-0.604774	0.282131
Gm22953	0.474768	0.282131
Nhp2	0.575664	0.282178
Pfdn5	0.412417	0.282178
Celf2	-0.476204	0.282178
Rmnd5a	-0.379313	0.282178
Prkar2b	-0.474909	0.282178
Glg1	-0.517058	0.282178
Cstb	0.556948	0.282178
Psmd4	0.42535	0.282178
Atp5g1	0.572119	0.282178
Tmem147	0.489997	0.282178
Srm	0.628819	0.282178
Rps15a	0.424091	0.282178
Cd163	-0.60995	0.282178
Ube2g2	0.389624	0.282178
Nedd8	0.541669	0.282178
Rps5	0.411831	0.282178
Cacna1d	-0.495775	0.282178
Coa3	0.558657	0.282178
Rpl19	0.397278	0.282178
Med13l	-0.568059	0.282178
Trove2	-0.624387	0.282178
Ncor1	-0.535583	0.282178
Ctdnep1	0.41849	0.282178
Cldn7	0.596351	0.282178
Fis1	0.492707	0.282178
D8Ertd738e	0.550429	0.282178
Lyst	-0.523693	0.282178
Utrn	-0.61349	0.282178
Rev3l	-0.61314	0.282178
Ctgf	0.363523	0.282178
Guk1	0.519663	0.282178
Rps27a	0.446374	0.282178
Apob	-0.763733	0.282178
Psmc5	0.442291	0.282178
Spag9	-0.506898	0.282178
Slc35b1	0.524811	0.282178
Vamp2	0.342567	0.282178
Serpina3n	0.401651	0.282178
Vash1	-0.669819	0.282178
Ogn	-0.526679	0.282178
Smn1	0.476136	0.282178
Dnah12	-0.671798	0.282178
Dnah5	-0.611822	0.282178
Smdt1	0.521852	0.282178
Ly6i	0.59313	0.282178
B3gnt5	-0.706724	0.282178
Senp5	-0.657581	0.282178
Prr13	0.427899	0.282178
Bsg	0.378341	0.282178
Creld2	0.64417	0.282178
Tmem176a	0.343696	0.282178
Emilin2	-0.555897	0.282178
Cuta	0.597793	0.282178
Pfdn6	0.574886	0.282178
Pfdn1	0.508053	0.282178
Pggt1b	-0.67521	0.282178
Atl3	-0.557081	0.282178
Gsto1	0.385526	0.282178
Zfhx4	-0.752854	0.282178
Ifitm1	0.47098	0.282178
Hras	0.54169	0.282178
Rplp2	0.462914	0.282178
Jmjd8	0.453898	0.282178
Dst	-0.583981	0.282178
Tfcp2l1	-0.374739	0.282178
39142	-0.635553	0.282178
Slc28a2	-0.534333	0.282178
Cst8	0.612152	0.282178
Mbnl1	-0.509231	0.282178
Nbea	-0.627018	0.282178
Ptbp3	-0.538003	0.282178
Bag1	0.380787	0.282178
Macf1	-0.580687	0.282178
Prdx1	0.466184	0.282178
Alpl	0.571595	0.282178
Kmt2e	-0.638199	0.282178
Pdgfra	-0.511022	0.282178
Pdap1	0.364444	0.282178
Ndufa4	0.475257	0.282178
Rasl11a	0.456461	0.282178
2200002D01Rik	0.585633	0.282178
Pqbp1	0.425614	0.282178
Adcy7	-0.521079	0.282178
Mvb12a	0.536546	0.282178
Cox4i1	0.463957	0.282178
Fam96b	0.566204	0.282178
Nfatc3	-0.367288	0.282178
Rp9	0.436829	0.282178
Dpp8	-0.567939	0.282178
Bsn	-0.649521	0.282178
Ppp1r9a	-0.592498	0.282178
Mycbp2	-0.590061	0.282178
Mga	-0.614344	0.282178
Exph5	-0.766198	0.282178
Myo5a	-0.574482	0.282178
Klf16	0.485138	0.282178
Tmem59l	0.565376	0.282178
Wtip	0.488213	0.282178
Ago2	-0.523803	0.282178
Cox6b1	0.500639	0.282178
Rps27l	0.548288	0.282178
Nme1	0.602456	0.282178
Rfx7	-0.561004	0.282178
Aspg	-0.605469	0.282178
Jmjd1c	-0.533209	0.282178
Prdm1	-0.509253	0.282178
Ciart	0.540131	0.282178
Atp5l	0.449423	0.282178
Ephx1	0.32208	0.282178
Stap2	0.485088	0.282178
1110008P14Rik	0.548649	0.282178
Arid4b	-0.645095	0.282178
Igfbp2	0.567498	0.282178
Stub1	0.480953	0.282178
Strip2	-0.659198	0.282178
Batf2	0.524131	0.282178
Lmbrd2	-0.785833	0.282178
Rsbn1l	-0.48914	0.282178
Ndufb10	0.510172	0.282178
Gstm2	0.330871	0.282178
Kcna2	-0.610778	0.282178
Spen	-0.563826	0.282178
4930579G18Rik	-0.650267	0.282178
Atp1a3	-0.547131	0.282178
Rps19	0.377106	0.282178
Zfp236	-0.513099	0.282178
Cldn5	0.457882	0.282178
Arhgap32	-0.560045	0.282178
Cox6a1	0.508113	0.282178
Abca8a	-0.510476	0.282178
Rpl37	0.432415	0.282178
Acacb	-0.447647	0.282178
Ncapg2	-0.595402	0.282178
Tbca	0.493665	0.282178
Maff	0.498055	0.282178
Foxf1	0.445477	0.282178
Tuba1c	0.599708	0.282178
Abca6	-0.757371	0.282178
Tlr1	-0.581927	0.282178
Dmd	-0.679059	0.282178
Rpl18a	0.396529	0.282178
Cdc42ep2	0.540969	0.282178
1700018M17Rik	-0.751148	0.282178
Vps13a	-0.580612	0.282178
Rbp1	0.536801	0.282178
Cystm1	0.466363	0.282178
Kcna3	-0.725838	0.282178
Rpl29	0.435326	0.282178
Prex2	-0.65846	0.282178
Acap2	-0.510709	0.282178
Ftl1	0.490642	0.282178
Vamp8	0.423728	0.282178
Rps19bp1	0.575164	0.282178
Rps10	0.427482	0.282178
Doc2a	0.517114	0.282178
Gm4759	-0.647187	0.282178
Ier2	0.550448	0.282178
D630008O14Rik	-0.746785	0.282178
Capn12	0.562308	0.282178
Gm9938	-0.771127	0.282178
Ffar4	0.591345	0.282178
Ankrd17	-0.550842	0.282178
Zfp101	-0.589462	0.282178
Zzef1	-0.417176	0.282178
Fkbp2	0.593357	0.282178
Rpl32	0.402916	0.282178
Rpl36	0.440769	0.282178
Gstm1	0.349049	0.282178
Cxcl2	0.78139	0.282178
Mfsd4a	-0.667149	0.282178
Rpl11	0.413767	0.282178
Hopx	0.409518	0.282178
Rpl35a	0.469261	0.282178
Rpl26	0.40562	0.282178
Copz1	0.436082	0.282178
Rpl17	0.397958	0.282178
Mapk3	0.423852	0.282178
Rps4l	0.561992	0.282178
Zkscan7	-0.601357	0.282178
Brwd3	-0.685692	0.282178
Med14	-0.547343	0.282178
Lgals1	0.48356	0.282178
9930111J21Rik2	-0.731346	0.282178
Hba-a1	0.475409	0.282178
Chchd2	0.494855	0.282178
Snx29	-0.728888	0.282178
Ppia	0.407528	0.282178
Fndc1	-0.467746	0.282178
Tuba1a	0.41563	0.282178
Armcx5	-0.613046	0.282178
Nbeal1	-0.588608	0.282178
Gm10644	-0.583185	0.282178
Spint2	0.467419	0.282178
2010315B03Rik	-0.58063	0.282178
Serf2	0.403985	0.282178
AW112010	0.422619	0.282178
Ighm	-0.578373	0.282178
Iglv3	-0.75994	0.282178
Klhdc7a	-0.447834	0.282178
Leng1	0.474182	0.282178
Col4a3	-0.607156	0.282178
Nhsl2	-0.571227	0.282178
Slc48a1	0.350301	0.282178
Gm13568	0.599312	0.282178
Gm16214	-0.727336	0.282178
Gm2830	0.552628	0.282178
Gm15884	0.487554	0.282178
Gm12999	0.502376	0.282178
Gm14232	0.62156	0.282178
Hopxos	0.384212	0.282178
Gm45713	0.397649	0.282178
Ttbk2	-0.60057	0.282178
Gm16549	-0.753655	0.282178
Mettl23	0.461074	0.282178
Rps13	0.412102	0.282178
5830462I19Rik	-0.61713	0.282178
Gm20548	-0.714736	0.282178
Gm20402	-0.766133	0.282178
Gm9821	-0.678528	0.282178
A530083I20Rik	-0.722325	0.282178
1810014B01Rik	0.465004	0.282178
Mirt1	-0.549819	0.282178
Gm26741	-0.775081	0.282178
Rpl24	0.40564	0.282178
Gm28037	0.404416	0.282178
Gm27597	0.392936	0.282178
Gm38375	-0.571521	0.282178
Gm10129	-0.692037	0.282178
Gm43127	-0.527963	0.282178
Gm43071	-0.783624	0.282178
Mir5121	0.407371	0.282178
Gm42820	-0.752954	0.282178
Gm42934	-0.630853	0.282178
Gm42846	0.448359	0.282178
Gm43481	-0.752036	0.282178
Gm44170	0.515987	0.282178
1700126G02Rik	-0.74693	0.282178
Gm45470	-0.65459	0.282178
Gm45884	-0.74277	0.282178
Gm45846	-0.714724	0.282178
Gm45540	-0.742091	0.282178
CT009718.1	-0.758294	0.282178
AC099934.3	0.453844	0.282178
AC159307.1	-0.724957	0.282178
AC122367.2	-0.701643	0.282178
Capns1	0.376829	0.282552
Igfbp4	0.394469	0.282552
Galnt15	-0.598539	0.282552
Flnb	-0.474074	0.282552
Akr1a1	0.378166	0.282552
Sec61g	0.558216	0.282552
Gm42906	-0.733691	0.282552
Psmc1	0.365313	0.282964
Trpm7	-0.553054	0.283049
Rps14	0.428432	0.283073
Taldo1	0.499071	0.283073
Acvr1c	-0.739499	0.283073
Trp53inp1	-0.573353	0.283073
Ybx1	0.326956	0.283073
Dynlrb2	0.478994	0.283073
Baz2a	-0.461973	0.283073
Manea	-0.521292	0.283073
Rpl21	0.393596	0.283073
Krtcap2	0.546271	0.283073
Tubb2a	0.477124	0.283073
Sema3d	-0.630736	0.283336
Atp2b4	-0.478318	0.283475
Rpl13	0.406343	0.284
Rhoc	0.478015	0.284
Peg3	-0.659724	0.284
Mea1	0.531381	0.284
Rabac1	0.484548	0.284
Calr	0.446803	0.284
Mlxipl	-0.619508	0.284
Atp6v1b1	-0.551089	0.284
Crip2	0.444469	0.284
Scube2	-0.626458	0.284
Rassf1	0.339505	0.284
Mrpl52	0.550206	0.284
Edf1	0.521145	0.284
Zfp318	-0.525157	0.284
Psmb6	0.484834	0.284
Sec14l4	-0.50318	0.284
Fam162b	0.568616	0.284
Dock2	-0.455477	0.284
Hint1	0.510609	0.284
Cyfip2	-0.411702	0.284
Uqcrb	0.463527	0.284
Map3k1	-0.507645	0.284
Mtss1	-0.395132	0.284
Deptor	-0.517957	0.284
Ciita	-0.525158	0.284
Gsk3b	-0.462544	0.284
Son	-0.537479	0.284
Slc38a1	-0.432152	0.284
Uqcc2	0.598195	0.284
Snrpc	0.527849	0.284
Bambi	0.486437	0.284
Csnk2b	0.423359	0.284
Vldlr	-0.418951	0.284
Arhgdia	0.387808	0.284
Ormdl2	0.458594	0.284
Psmd13	0.453009	0.284
Ndufb3	0.49573	0.284
Itgav	-0.483998	0.284
Ccdc39	-0.551116	0.284
Notch2	-0.485503	0.284
Ash1l	-0.589243	0.284
Cpne3	-0.477641	0.284
Rps20	0.399791	0.284
Lypla2	0.510172	0.284
Psmb2	0.461265	0.284
Nudc	0.46064	0.284
Yrdc	0.480329	0.284
Psmc2	0.385403	0.284
Park7	0.501785	0.284
Mrpl20	0.513642	0.284
Areg	0.698373	0.284
Itpr1	-0.531256	0.284
Pdcd5	0.502453	0.284
Psmd8	0.455202	0.284
Ern2	-0.716164	0.284
Rps6ka3	-0.51377	0.284
Nip7	0.485822	0.284
Me1	-0.420881	0.284
Manf	0.616608	0.284
Ccdc88a	-0.578765	0.284
Srxn1	0.574685	0.284
Ttc28	-0.551571	0.284
Atp7a	-0.715154	0.284
Fam208b	-0.588492	0.284
Diaph2	-0.638414	0.284
Atp5h	0.457948	0.284
Zcchc11	-0.533302	0.284
Oaz1	0.41804	0.284
Abi3bp	-0.585256	0.284
Acta2	0.405891	0.284
Cox8a	0.466891	0.284
Znrd1	0.528425	0.284
36951	-0.621337	0.284
Tmtc3	-0.591235	0.284
4932438A13Rik	-0.577039	0.284
Dennd4c	-0.612739	0.284
Fau	0.397806	0.284
Rras	0.471505	0.284
Higd1a	0.461664	0.284
Tm6sf1	-0.406067	0.284
Herc1	-0.512639	0.284
Pkhd1l1	-0.476675	0.284
Rpl12	0.405348	0.284
Prex1	-0.337452	0.284
Cacna2d1	-0.560897	0.284
5330417C22Rik	-0.410759	0.284
Blvrb	0.604368	0.284
Mgl2	0.437857	0.284
Kctd12b	-0.553876	0.284
Btbd7	-0.479425	0.284
Kdm7a	-0.563351	0.284
Wdfy3	-0.586782	0.284
Rasip1	0.406365	0.284
2010007H06Rik	-0.587904	0.284
Tlr9	-0.7076	0.284
B230219D22Rik	-0.547351	0.284
Plaur	0.524726	0.284
Bex3	0.489238	0.284
Fbl	0.501843	0.284
Samd9l	-0.511468	0.284
Tnrc6b	-0.552352	0.284
Orai1	0.524426	0.284
Map10	-0.595139	0.284
Nup160	-0.517369	0.284
Wdfy4	-0.436284	0.284
Smim11	0.518961	0.284
Btla	-0.622541	0.284
Dock8	-0.422396	0.284
Dnah3	-0.644377	0.284
Elob	0.507591	0.284
Mcrip1	0.498987	0.284
Gpx1	0.406102	0.284
Rps28	0.410339	0.284
Psmb3	0.527463	0.284
Rpl23	0.409241	0.284
Eef1g	0.334129	0.284
Sprr2a3	0.643436	0.284
Selenom	0.512216	0.284
Sox4	-0.499895	0.284
Ighg2c	-0.611257	0.284
Tomm6os	0.508503	0.284
Gm14471	-0.703486	0.284
Gm11632	-0.596419	0.284
Gm12744	0.517574	0.284
Gm16568	-0.718418	0.284
Gm38399	-0.721566	0.284
Gm20390	0.511822	0.284
Gm20511	-0.60354	0.284
Mir3113	-0.595577	0.284
Zfhx2os	-0.722762	0.284
Gm20631	-0.666431	0.284
Igkv3-1	0.659535	0.284
Ighv10-1	-0.710805	0.284
F730311O21Rik	-0.7127	0.284
Gm37233	-0.726098	0.284
Gm38020	-0.633206	0.284
Gm29151	-0.722262	0.284
Gm44085	-0.719705	0.284
Gm43923	-0.676961	0.284
Exosc6	0.637441	0.284
Wdr83	0.491439	0.28444
Sacs	-0.614353	0.284452
Rpl27	0.438735	0.284452
Snrnp27	0.430298	0.284814
Cyth2	0.39932	0.284814
Txn2	0.463917	0.284814
Nr2c2	-0.47136	0.284814
Cyba	0.463827	0.284814
Zmiz1	-0.446346	0.284814
Ap2s1	0.543889	0.284814
Elk1	-0.430111	0.284814
Ndufa2	0.534641	0.284814
Dll1	0.528036	0.284814
Taok1	-0.513151	0.284814
Ctsa	0.305353	0.284814
Uqcr11	0.528119	0.284814
Cdc34	0.528606	0.284814
Glrx5	0.544461	0.284814
Mxd3	0.567212	0.284814
Slmap	-0.452289	0.284814
Ndufb4	0.524389	0.284814
Robo1	-0.572804	0.284814
Ndufa5	0.539887	0.284814
Mtch1	0.412697	0.284814
Mib1	-0.518817	0.284814
Fam129a	-0.41477	0.284814
Nop10	0.537581	0.284814
Hipk3	-0.552604	0.284814
Slc35a3	-0.460422	0.284814
Ptbp2	-0.504837	0.284814
Ptgr1	0.461798	0.284814
Rpl22	0.340527	0.284814
Cxcl5	0.713102	0.284814
Cxcl3	0.707235	0.284814
Arpc3	0.366179	0.284814
Slc6a6	-0.458966	0.284814
Itpr2	-0.458099	0.284814
Mef2a	-0.463524	0.284814
Psmc4	0.439006	0.284814
Rexo2	0.432011	0.284814
Dixdc1	-0.565348	0.284814
Polr2f	0.553281	0.284814
Npat	-0.551858	0.284814
Stard9	-0.552537	0.284814
Ogt	-0.495356	0.284814
Tbc1d10a	0.413394	0.284814
Ythdc2	-0.618739	0.284814
Ralgapa2	-0.383587	0.284814
Aff3	-0.445232	0.284814
Hook3	-0.526882	0.284814
Stag1	-0.443997	0.284814
Rreb1	-0.53031	0.284814
Tlr8	-0.697754	0.284814
Ccr6	-0.712344	0.284814
S100a13	0.489615	0.284814
Smim12	0.512333	0.284814
Krba1	-0.389265	0.284814
Nxpe4	-0.569196	0.284814
Uqcrq	0.587627	0.284814
Cenpe	-0.618928	0.284814
Socs4	-0.558693	0.284814
Gm9870	-0.682324	0.284814
Aes	0.37114	0.284814
Slc8a1	-0.659553	0.284814
Chst3	-0.501514	0.284814
Zc3h4	-0.330893	0.284814
Rpl7a	0.374546	0.284814
1110038F14Rik	0.479679	0.284814
Cxx1a	0.508869	0.284814
Nsmce3	0.490392	0.284814
Zfp942	-0.652831	0.284814
H2-D1	0.338537	0.284814
Vps25	0.396613	0.284814
Ly6c1	0.392345	0.284814
Kdelr2	0.433974	0.284814
Tlr5	-0.606336	0.284814
B930095G15Rik	-0.619593	0.284814
Gm15347	-0.593704	0.284814
Gm16170	-0.685362	0.284814
Mir3082	0.455415	0.284814
Ccdc85b	0.521897	0.284814
Samd11	0.535229	0.284814
Gm26778	-0.593991	0.284814
1700094J05Rik	-0.677546	0.284814
Gm37494	-0.555154	0.284814
Prmt1	0.462901	0.284814
AC153368.1	0.593698	0.284814
AC122273.1	-0.658968	0.284814
Srp14	0.41616	0.285063
Vps13d	-0.472348	0.285063
Arf5	0.50898	0.285063
Ubr1	-0.527251	0.285063
Zfc3h1	-0.476437	0.285063
Ndufa4l2	0.486942	0.285063
Rpl27a	0.38028	0.285063
Emc6	0.467409	0.285063
Gm14597	0.572836	0.285063
Gpank1	0.500819	0.285063
Map3k9	-0.506418	0.285207
Nid1	-0.417452	0.285213
Xpo1	-0.504191	0.285213
Pdia3	0.377977	0.285213
Psmb10	0.492533	0.285213
Prkg1	-0.69542	0.285213
Fmnl2	-0.5697	0.285684
C1galt1	-0.460312	0.285684
Atp5k	0.441521	0.285684
Grap	0.371891	0.287408
Ddah2	0.489561	0.287408
Man2a2	-0.477721	0.287614
Gmppb	0.467208	0.287614
Gm6649	-0.697024	0.287614
Psmb4	0.507193	0.287634
Gm16194	-0.704986	0.287634
Igkj3	-0.579201	0.287637
Ighv1-15	-0.701057	0.287637
Snrpb	0.445742	0.287848
Hdgf	0.382991	0.288157
Slc16a7	-0.514948	0.288157
Nin	-0.522884	0.288157
Trim23	-0.570148	0.288157
Tuba1b	0.440674	0.288157
Myo9a	-0.497936	0.288157
Fam102b	-0.474057	0.288157
Anxa5	0.317855	0.28842
Sp1	-0.432196	0.288563
Mien1	0.508036	0.288563
Fkbp7	0.447775	0.288563
Relb	0.412098	0.288563
Prkcsh	0.438539	0.288563
Has1	0.672402	0.288563
Il7r	-0.570824	0.288563
Etfb	0.438986	0.288563
Fbxo11	-0.439268	0.288563
Ndufs3	0.432509	0.288563
Insr	-0.50839	0.288563
Ube2m	0.486231	0.288563
Apc	-0.525226	0.288563
Ncoa2	-0.566408	0.288563
Tspan31	0.368767	0.288563
Tgfbr1	-0.480132	0.288563
Bcl2l1	0.41674	0.288563
Rab25	0.445014	0.288563
Rps18	0.378801	0.288563
Cabp7	0.588265	0.288563
G0s2	0.511005	0.288563
Cox4i2	0.52444	0.288563
Rps25	0.386027	0.288563
Evi5	-0.43121	0.288563
Cox6c	0.382757	0.288563
Ankrd28	-0.526731	0.288563
Clic3	0.390068	0.288563
Med28	0.399166	0.288563
Atp5e	0.476229	0.288563
Ctsz	0.409425	0.288563
Pfn1	0.428699	0.288563
C1qbp	0.445751	0.288563
Cd68	0.344305	0.288563
Acsl1	-0.458144	0.288563
H13	0.392782	0.288563
Polr2i	0.550932	0.288563
Arfgef3	-0.527261	0.288563
Lama2	-0.438857	0.288563
Hsp90b1	0.367973	0.288563
Plek	-0.43648	0.288563
Snrpd3	0.46355	0.288563
Timm13	0.552115	0.288563
Stk10	-0.480803	0.288563
Hnrnpab	0.394613	0.288563
Pttg1	0.410038	0.288563
2310033P09Rik	0.400395	0.288563
Pdia6	0.499399	0.288563
Ncoa1	-0.464213	0.288563
0610010K14Rik	0.496421	0.288563
Nme2	0.486977	0.288563
Fbxl20	-0.382529	0.288563
Psma6	0.378344	0.288563
Unc79	-0.638493	0.288563
Hivep1	-0.478184	0.288563
Prpf4b	-0.434479	0.288563
Prelid1	0.400999	0.288563
Kat6b	-0.505587	0.288563
Sftpd	0.350519	0.288563
Mbnl2	-0.488843	0.288563
Sub1	0.342921	0.288563
Il1rap	-0.527066	0.288563
Ly6e	0.344878	0.288563
Sdf2l1	0.635141	0.288563
Fgd4	-0.540646	0.288563
Krt7	0.430887	0.288563
Igfbp6	0.429707	0.288563
Tpi1	0.369056	0.288563
Tnfrsf12a	0.544789	0.288563
Mrpl14	0.498501	0.288563
Bysl	0.504882	0.288563
Ndufv2	0.433544	0.288563
Mrpl28	0.49417	0.288563
Aqp4	-0.523222	0.288563
Lama3	-0.481312	0.288563
Gabbr1	-0.398008	0.288563
Lox	-0.40744	0.288563
Cyb5a	0.438433	0.288563
Banf1	0.467398	0.288563
Efemp2	0.427986	0.288563
Ovol1	0.591595	0.288563
Prdx5	0.414764	0.288563
Fyco1	-0.596271	0.288563
Fam120c	-0.663634	0.288563
Ube3a	-0.53994	0.288563
Padi4	-0.629412	0.288563
Bach1	-0.514159	0.288563
Higd2a	0.473658	0.288563
Cwf19l2	-0.55138	0.288563
Raph1	-0.495041	0.288563
Pdcl3	0.378678	0.288563
Trip12	-0.412484	0.288563
Cfh	-0.4852	0.288563
Lpgat1	-0.449448	0.288563
Spopl	-0.51043	0.288563
Dpm2	0.414186	0.288563
Tsc1	-0.455397	0.288563
Slc25a25	0.435407	0.288563
Hspa5	0.503364	0.288563
Zeb2	-0.556772	0.288563
Med19	0.390953	0.288563
Pag1	-0.508273	0.288563
Psma7	0.450958	0.288563
1110008F13Rik	0.393235	0.288563
Smad9	-0.570876	0.288563
Mme	-0.414981	0.288563
Wnt2b	-0.589243	0.288563
Enpep	-0.379369	0.288563
Gpatch4	0.40306	0.288563
Rps3a1	0.337471	0.288563
Rps6	0.351172	0.288563
Sema3c	-0.527959	0.288563
Eif3i	0.405858	0.288563
Ago3	-0.479629	0.288563
Tomm7	0.450734	0.288563
Htt	-0.402794	0.288563
Clock	-0.512786	0.288563
Ncor2	-0.356847	0.288563
Srsf9	0.425395	0.288563
Rpl6	0.308257	0.288563
Erp29	0.408634	0.288563
Ptms	0.428891	0.288563
Abcc9	-0.606049	0.288563
Psd3	-0.508971	0.288563
Siglecg	-0.517549	0.288563
Snrpa1	0.406375	0.288563
Yif1b	0.462706	0.288563
Nfkbib	0.472699	0.288563
Mfge8	0.350796	0.288563
Nupr1	0.546994	0.288563
Rps3	0.348959	0.288563
Cul4b	-0.528402	0.288563
Praf2	0.483436	0.288563
Pbdc1	0.517017	0.288563
Gpm6b	-0.407326	0.288563
Tnks	-0.497036	0.288563
Kat6a	-0.513276	0.288563
Galnt7	-0.539926	0.288563
Mt1	0.509889	0.288563
Sesn3	-0.402016	0.288563
Trappc4	0.52028	0.288563
Fam83b	-0.703211	0.288563
Xrn1	-0.493578	0.288563
Nme6	0.533598	0.288563
Myd88	0.342112	0.288563
Cish	0.349882	0.288563
1700102P08Rik	0.687896	0.288563
Gng11	0.397749	0.288563
Pebp1	0.418077	0.288563
Arid2	-0.440424	0.288563
Atp6v0b	0.459576	0.288563
Chmp2a	0.410778	0.288563
Ndufb7	0.526567	0.288563
Ttc37	-0.432253	0.288563
Cmip	-0.460364	0.288563
Zyg11b	-0.491315	0.288563
Anapc13	0.441811	0.288563
Ccdc186	-0.445122	0.288563
Tubg1	0.452429	0.288563
Mbd3	0.47549	0.288563
Pcdh17	-0.638214	0.288563
Uba6	-0.563095	0.288563
Ints6l	-0.475973	0.288563
Ndufa13	0.487018	0.288563
BC031181	0.442028	0.288563
Abt1	0.539468	0.288563
Ppp1r11	0.453097	0.288563
Eea1	-0.55385	0.288563
Psenen	0.456871	0.288563
Mrpl55	0.535095	0.288563
2410004B18Rik	0.441767	0.288563
4930578C19Rik	-0.628963	0.288563
Thoc2	-0.592221	0.288563
Nenf	0.503885	0.288563
Phc3	-0.537828	0.288563
Dusp8	0.55112	0.288563
Arap2	-0.558904	0.288563
Notch3	-0.374504	0.288563
Gstp2	0.480378	0.288563
Mylip	-0.389216	0.288563
Rbm8a	0.428705	0.288563
Setd1b	-0.448651	0.288563
Chmp4b	0.373001	0.288563
Ptov1	0.434175	0.288563
Atf5	0.483705	0.288563
Dsel	-0.574208	0.288563
Dido1	-0.432033	0.288563
Atp6v1g1	0.417665	0.288563
Dap	0.404378	0.288563
Srrm2	-0.506203	0.288563
Fndc3b	-0.480762	0.288563
Trp53rka	0.429937	0.288563
Prkrip1	0.445551	0.288563
Nhsl1	-0.489911	0.288563
Ifi203	-0.544691	0.288563
Zfp704	-0.474345	0.288563
Mrps28	0.556328	0.288563
Tsfm	0.548188	0.288563
Fam208a	-0.460737	0.288563
Hmgn1	0.360034	0.288563
Tex264	0.454519	0.288563
Snrpd2	0.556621	0.288563
Rfx3	-0.592727	0.288563
Arhgap11a	-0.53182	0.288563
Ssr2	0.497827	0.288563
Amot	-0.599573	0.288563
Pde3a	-0.476864	0.288563
Ndufa7	0.458849	0.288563
Rassf4	-0.417296	0.288563
Tceal9	0.416348	0.288563
Wdr74	0.438187	0.288563
Fam124b	-0.664567	0.288563
Zbtb37	-0.498661	0.288563
Irf2bp1	0.402475	0.288563
Aqp5	0.445381	0.288563
Crb3	0.521438	0.288563
Tlr7	-0.611247	0.288563
Swi5	0.359938	0.288563
Gemin7	0.457525	0.288563
Dpy19l4	-0.540333	0.288563
Cox17	0.429952	0.288563
Fat4	-0.533787	0.288563
Epm2aip1	-0.499175	0.288563
1700001C19Rik	-0.69912	0.288563
Dync2h1	-0.493581	0.288563
Ythdf3	-0.484786	0.288563
Cldn4	0.636975	0.288563
Rps8	0.371054	0.288563
Zbtb33	-0.582064	0.288563
Rbm33	-0.472841	0.288563
Syngr2	0.36956	0.288563
Fam161a	-0.42953	0.288563
Rictor	-0.539469	0.288563
Plcb1	-0.634033	0.288563
Sec31b	-0.559886	0.288563
Asna1	0.408247	0.288563
Zfp608	-0.474449	0.288563
Dnah6	-0.513193	0.288563
Senp7	-0.533442	0.288563
Sec61b	0.562898	0.288563
Smagp	0.477771	0.288563
Tll1	-0.651467	0.288563
Dennd4a	-0.492131	0.288563
Slit3	-0.363163	0.288563
Chd9	-0.517424	0.288563
Ppp1r14b	0.587338	0.288563
Gapdh	0.359715	0.288563
Lepr	-0.53788	0.288563
Abat	-0.474119	0.288563
Zfp329	-0.626277	0.288563
Tmed9	0.395713	0.288563
Rpl30	0.363887	0.288563
2810428I15Rik	0.574146	0.288563
Znhit1	0.434106	0.288563
Uqcr10	0.469608	0.288563
Calcrl	-0.552535	0.288563
Fdps	0.50051	0.288563
Pop5	0.48726	0.288563
Cxcl17	0.331876	0.288563
Hipk2	-0.678711	0.288563
Snrpa	0.438166	0.288563
Ufc1	0.457786	0.288563
Uqcrh	0.441885	0.288563
Dzip3	-0.553528	0.288563
Gm24201	-0.649646	0.288563
Aurkaip1	0.475948	0.288563
Col4a4	-0.480585	0.288563
Cxx1b	0.492425	0.288563
Tcp1	0.318743	0.288563
Aup1	0.356663	0.288563
2310016G11Rik	-0.682936	0.288563
Fryl	-0.495705	0.288563
Usmg5	0.496778	0.288563
Polr2g	0.4819	0.288563
Phf20l1	-0.525311	0.288563
Gm10382	-0.585682	0.288563
Grcc10	0.480473	0.288563
D330041H03Rik	0.303991	0.288563
37316	0.4069	0.288563
Ecscr	0.372931	0.288563
Rhog	0.415435	0.288563
2610203C20Rik	-0.538567	0.288563
Zfp808	-0.661552	0.288563
Sptbn5	-0.633367	0.288563
Ranbp6	-0.534409	0.288563
Dcdc5	-0.663612	0.288563
Selenos	0.39364	0.288563
Mir678	0.581376	0.288563
Igkv4-57-1	0.669926	0.288563
Ighv3-6	-0.681398	0.288563
Med12	-0.466173	0.288563
Eloc	0.412655	0.288563
Gm15419	-0.617791	0.288563
Snhg15	0.57816	0.288563
Gm16104	-0.591971	0.288563
Gm15929	0.422533	0.288563
Gm16159	-0.676565	0.288563
1700007J10Rik	-0.629781	0.288563
1810019D21Rik	0.354295	0.288563
Acss2os	-0.53343	0.288563
Gm15500	0.460651	0.288563
Man2c1os	-0.499526	0.288563
Gm16034	-0.564217	0.288563
Mir1966	-0.645463	0.288563
Gm16573	-0.692146	0.288563
Galnt6os	-0.645502	0.288563
Bloc1s1	0.427368	0.288563
Eif4ebp3	0.432323	0.288563
Gm17122	0.494206	0.288563
Snrpe	0.475151	0.288563
Gm23419	0.360261	0.288563
Gm20652	-0.641761	0.288563
Gdap10	-0.64438	0.288563
4632428C04Rik	-0.5259	0.288563
Gm26564	-0.565872	0.288563
Gm26888	-0.673176	0.288563
Gm26532	0.546374	0.288563
Gm10814	-0.520772	0.288563
4933408J17Rik	0.57978	0.288563
9930014A18Rik	-0.550951	0.288563
Kctd12	-0.487204	0.288563
Gm28379	-0.666513	0.288563
Gm29439	-0.635931	0.288563
Gm36936	-0.682107	0.288563
Gm38197	0.677312	0.288563
Gm37273	-0.661954	0.288563
Gm37261	-0.684258	0.288563
Gm37320	-0.657048	0.288563
Gm37335	0.505119	0.288563
Gm43738	0.475812	0.288563
AC125167.1	-0.559781	0.288563
Gm43080	-0.639428	0.288563
Gm43300	-0.595851	0.288563
Gm42538	-0.595587	0.288563
Gm42839	-0.659701	0.288563
1700018A23Rik	0.49888	0.288563
Gm45233	0.422225	0.288563
Gm45236	0.481968	0.288563
Gm45631	-0.658036	0.288563
Gm10252	0.439719	0.288563
Gm45736	0.439665	0.288563
Gm45894	-0.636195	0.288563
AC135641.1	-0.579842	0.288563
AC122828.1	-0.690965	0.288563
AC122465.1	-0.657632	0.288563
Pdf	0.411843	0.289166
Gm15629	-0.611187	0.289671
Rdh5	0.407613	0.290359
Akap9	-0.47946	0.290359
Cwc15	0.360677	0.290835
Rrnad1	0.356182	0.290835
Ifi35	0.442966	0.290835
Ppp3cb	-0.371197	0.290835
Ppara	-0.650908	0.290835
Tmx3	-0.382524	0.290835
Fth1	0.413971	0.290835
Sp3	-0.473285	0.290835
Ttc14	-0.444685	0.290835
Agbl5	0.32854	0.290835
Ran	0.4367	0.290835
Mrpl53	0.447569	0.290835
Ets1	-0.308766	0.290835
Secisbp2l	-0.465705	0.290835
Fxyd1	0.452146	0.290835
Rps21	0.416468	0.290835
Dmxl2	-0.544247	0.290835
Nwd1	-0.501557	0.290835
Gulp1	-0.585997	0.290835
Arhgef12	-0.486105	0.290835
Eif4a1	0.349031	0.290835
Qk	-0.456584	0.290835
Psmg4	0.567474	0.290835
Lbhd1	0.435326	0.290835
Gm27640	-0.479607	0.290835
Gm28892	-0.65826	0.290835
Gm42664	-0.591493	0.290835
Ranbp1	0.485439	0.290923
Hspa8	0.51203	0.290923
Plscr3	0.385067	0.290923
Pcnx	-0.422569	0.290923
Bmpr1a	-0.397566	0.290923
Lcat	0.628065	0.290923
Ubr3	-0.48824	0.290923
1810009A15Rik	0.451712	0.290923
Crip1	0.447623	0.290985
Ankrd52	-0.486049	0.290985
Nabp2	0.424672	0.290985
Gsta3	0.389087	0.290985
Abl2	-0.447217	0.290985
Ankrd11	-0.445601	0.290985
Usp45	-0.531382	0.290985
Kirrel	-0.392019	0.290985
Gm17552	-0.563535	0.290985
Gm17276	-0.544362	0.290985
Gm45774	0.546343	0.291478
Itch	-0.432895	0.291739
F13a1	-0.377225	0.291739
Sbds	0.293514	0.291925
Mdn1	-0.485904	0.29205
2310046K23Rik	0.539142	0.29205
Adcy9	-0.617316	0.292351
Asah2	-0.570226	0.292351
Adrm1	0.387509	0.292351
Tmem205	0.483709	0.292351
Itpr3	-0.334412	0.292351
Fbn1	-0.416707	0.292669
Arl5a	-0.428756	0.292669
Mrps21	0.497022	0.292848
Hivep2	-0.448882	0.293344
Pkd2	-0.421632	0.293344
Cope	0.451153	0.293344
Selp	-0.591662	0.293544
Prg4	-0.62833	0.293774
Plekho1	0.471662	0.293774
Trio	-0.482497	0.293774
Ddost	0.410082	0.293774
Sorbs2	-0.452375	0.293774
Arl4d	0.474069	0.293774
Cox5b	0.450468	0.293774
Malat1	-0.505887	0.293774
Gm22123	-0.644683	0.293774
Gm26602	0.392512	0.293774
Bcl6b	0.429552	0.293959
Fdft1	0.39193	0.293959
P4hb	0.316102	0.293959
Huwe1	-0.447381	0.293959
Ep400	-0.383175	0.293959
Rps4x	0.315377	0.293959
Ireb2	-0.453305	0.293959
Dnajc13	-0.422731	0.293959
Selenok	0.414039	0.293959
Ubxn1	0.383281	0.293959
Pgap1	-0.580172	0.293959
Naip6	-0.634757	0.293959
Gm15725	-0.645849	0.293959
Gm17111	0.379656	0.293959
Gm21987	0.488194	0.293959
Gm16499	-0.607762	0.293959
Gm45051	-0.613104	0.293988
Fmr1	-0.545439	0.294084
Hspb1	0.574797	0.294084
Pfdn2	0.445771	0.294147
Lcorl	-0.545397	0.294147
Cep192	-0.447245	0.294147
Mettl26	0.47274	0.294147
Iscu	0.435067	0.294147
Mrpl51	0.446804	0.294147
Ccdc15	-0.659593	0.294147
Setd7	-0.457437	0.294147
Il22ra1	-0.65991	0.294147
Trps1	-0.499893	0.294147
Rap2c	-0.443597	0.294147
Syne2	-0.453979	0.294147
DHRSX	0.488421	0.294147
Adh1	0.434658	0.294147
2410004I01Rik	0.514671	0.294147
BE692007	-0.487293	0.294147
Gm19918	0.527547	0.294147
Ahr	-0.502937	0.294584
Ergic3	0.376168	0.295251
Gm17134	0.464059	0.295251
Lage3	0.538001	0.295532
Atp5o	0.401603	0.295532
Alyref	0.426929	0.295532
Phf6	-0.528189	0.295532
Itga8	-0.457586	0.295532
Anp32a	0.372378	0.295532
Cox7a2	0.451348	0.295532
Bod1	0.407555	0.295532
2810025M15Rik	0.436621	0.295532
Lamtor4	0.500246	0.295699
Aak1	-0.366097	0.295699
Cfap65	-0.455214	0.295731
Minos1	0.437438	0.295765
Akt3	-0.449337	0.29581
Trip11	-0.488731	0.29581
Sec16b	-0.461802	0.29581
Mrps12	0.541271	0.29581
Rai1	-0.303003	0.29581
Slc39a4	0.390158	0.29581
A530032D15Rik	-0.657304	0.29581
Gm26574	-0.642852	0.29581
Gm44036	0.501645	0.29581
AC173482.1	-0.639762	0.29581
Trim27	0.385823	0.295839
Ift20	0.384662	0.296291
Tomm5	0.505421	0.296319
Btf3	0.322798	0.296334
Scml4	-0.536556	0.296334
Gm26674	-0.641834	0.296334
Gm38357	-0.529451	0.296334
AC166827.1	-0.650532	0.296334
Irx2	0.425772	0.296477
Atp5d	0.453654	0.296477
2310011J03Rik	0.406343	0.296477
Fos	0.534664	0.296477
Strn	-0.470028	0.296477
Sp4	-0.625	0.296477
Pof1b	-0.552918	0.296477
Uvssa	-0.561231	0.296477
Mrps6	0.508215	0.296477
Trappc5	0.36916	0.296477
Aff4	-0.466205	0.296477
Gm10123	0.460295	0.296477
Ints5	0.363914	0.296477
Igkv3-7	-0.630602	0.296477
Eif6	0.417344	0.296604
Phc2	0.369743	0.296925
Trnau1ap	0.4567	0.296925
Tespa1	-0.621925	0.296925
Col6a3	-0.350304	0.296925
Zfp442	-0.632805	0.296925
5930430L01Rik	-0.582637	0.296925
Ap1s2	-0.381365	0.296964
Itsn2	-0.422835	0.298422
Yipf2	0.367703	0.298422
Cox6b2	0.502222	0.298422
H2afj	0.46463	0.298422
Arfgef1	-0.426834	0.298422
C230034O21Rik	-0.510261	0.298422
1500002C15Rik	0.463293	0.298422
Dbndd2	0.431181	0.298709
Uhrf1bp1l	-0.427094	0.298709
Tppp3	0.332731	0.29932
Cspp1	-0.383795	0.29932
Nlrp1c-ps	-0.557915	0.29932
Ighv1-76	0.652959	0.29932
Gm27241	-0.623296	0.29932
Pdcd5-ps	0.631127	0.299402
Wbscr22	0.410436	0.299792
Lsm2	0.497447	0.299792
Esr1	-0.603871	0.299792
2010107E04Rik	0.453508	0.299792
Pdlim2	0.2924	0.299792
Hspa12a	-0.411383	0.299792
Ctsk	0.427791	0.299792
Plk3	0.396334	0.299792
Hgf	-0.624771	0.299792
Actb	0.345039	0.299792
Col4a6	-0.452163	0.299792
Wrn	-0.528893	0.299792
Fam214a	-0.434054	0.299792
Ccdc50	-0.418339	0.299792
Prrc2b	-0.402662	0.299792
Zc3h12d	-0.521185	0.299792
Tmem45b	-0.596583	0.299792
Mbtps2	-0.475548	0.299792
Zfp831	-0.617925	0.299792
Cbr1	0.43328	0.299792
Eif3k	0.398581	0.299792
Tead1	-0.477891	0.299792
Cpsf6	-0.399996	0.299792
Rps7	0.337989	0.299792
Chil4	0.621765	0.299792
Il11ra1	0.412779	0.299792
Mir5107	0.312752	0.299792
Igkv3-4	-0.638314	0.299792
1700034P13Rik	-0.647455	0.299792
Plet1os	0.33488	0.299792
Gm37161	-0.575517	0.299792
Gm43272	-0.60902	0.299792
Tbcb	0.525783	0.300157
Frmd4a	-0.436141	0.300167
Car14	0.40079	0.300167
Spag16	-0.484251	0.300167
Gm44624	-0.648905	0.300167
Spcs1	0.343238	0.300172
Ralgps2	-0.398213	0.300172
Fkbp11	0.629426	0.300226
Fam13b	-0.491401	0.300226
Khnyn	-0.492909	0.300226
Alad	0.468999	0.300278
Rab11fip2	-0.537237	0.300278
Chchd10	0.429594	0.300278
Bod1l	-0.498246	0.300278
Prss57	0.374168	0.300451
Pkmyt1	0.419113	0.300451
Stip1	0.485062	0.300451
Slc7a11	0.611717	0.300451
Gpr34	-0.633809	0.300451
Yipf3	0.3853	0.300451
Jund	0.50436	0.300451
Mrpl10	0.374195	0.300483
Polr2e	0.406826	0.300483
Mtif3	0.397451	0.300483
Akap11	-0.503547	0.300483
Ednrb	-0.492914	0.300483
Gpaa1	0.431025	0.300483
Cdk2ap2	0.478837	0.300483
Sell	-0.420927	0.300483
Srrd	0.399659	0.300483
Ahcyl2	-0.41374	0.300483
Mlf2	0.395059	0.300483
Kdm5a	-0.489101	0.300483
Tmem238	0.570728	0.300483
Tjp1	-0.530461	0.300483
Abcb7	-0.451446	0.300483
Gmppa	0.368513	0.300483
Fndc3a	-0.501368	0.300483
Fam104a	0.401422	0.300483
Gas5	0.372141	0.300483
A630033H20Rik	-0.644321	0.300483
H2-Eb2	-0.628675	0.300483
Usf3	-0.458817	0.300483
Ctla2b	0.397745	0.300483
Trbj1-7	-0.578223	0.300483
Chd2	-0.423997	0.300483
Gm12473	-0.571301	0.300483
2210013O21Rik	0.430537	0.300483
Rps27	0.40692	0.300483
Ighv2-3	-0.605225	0.300483
Gm26889	-0.615372	0.300483
Gm37756	-0.603984	0.300483
9330162G02Rik	-0.636642	0.300483
AC122463.1	-0.59446	0.300483
Esam	0.284364	0.300753
Bcap31	0.336434	0.300753
Kdelr1	0.307167	0.300753
Mrpl49	0.403324	0.300753
Pou2f2	-0.489683	0.300753
Psmb1	0.401101	0.300753
Cxcl16	0.409433	0.300753
Rack1	0.312554	0.300753
Slirp	0.358006	0.300753
Yif1a	0.43061	0.300753
Igfbp5	-0.352543	0.300753
Snx30	-0.419174	0.300753
Cnot1	-0.413156	0.300753
Cuedc2	0.409227	0.300753
Mbd5	-0.468329	0.300753
Egr1	0.55373	0.300753
Kdm3b	-0.42006	0.300753
Trmt112	0.465534	0.300753
Fnbp1l	-0.469713	0.300753
Ly6k	0.631163	0.300753
Bri3	0.418184	0.300753
Zfp579	0.348676	0.300753
Tmem179	-0.629194	0.300753
Dgkd	-0.283434	0.300753
Alg10b	-0.579557	0.300753
9430091E24Rik	-0.594089	0.300753
Gm16240	-0.634929	0.300753
Gm26631	0.479284	0.300753
Gm26735	-0.437441	0.300753
Gm26561	-0.555546	0.300753
Gm44364	0.499294	0.300753
Ndufs5	0.467845	0.301261
Nkx6-2	0.499005	0.301423
Gm15674	-0.620798	0.301423
Rps24	0.312616	0.302395
Fam135a	-0.526233	0.302733
Bax	0.453105	0.30282
Dapk1	-0.341879	0.30282
Bmpr2	-0.49049	0.30282
Evi2	-0.405016	0.30282
Gm15774	-0.64007	0.30282
Shisa3	-0.564257	0.302847
Mrpl21	0.455621	0.30312
Rif1	-0.555914	0.30314
AC172027.3	-0.639599	0.30314
Zfp397	-0.494247	0.303242
Mrpl13	0.431755	0.303271
Cst3	0.334135	0.303271
Mapk13	0.433999	0.303342
Gnb2	0.332614	0.303342
Ttc39b	-0.45397	0.303342
Pin4	0.477552	0.303342
Tnrc6a	-0.466783	0.303415
Fam168a	-0.362623	0.303963
Hmgn2	0.331845	0.303999
Arid1b	-0.408046	0.303999
Lrp6	-0.424942	0.304151
Scn7a	-0.521359	0.304151
Gm7162	-0.639939	0.304151
Gm20458	0.439792	0.304151
Psma2	0.359799	0.304184
Ints2	-0.471446	0.304184
Prdx6	0.319586	0.304184
Ndufa8	0.455882	0.304184
Hspg2	-0.345221	0.304184
Aph1b	-0.406285	0.304184
Spr	0.412944	0.304184
Ice1	-0.462285	0.304184
Arl6ip5	0.312467	0.304184
Rnf181	0.357119	0.304184
H2-K1	0.28491	0.304184
C920021L13Rik	0.286211	0.304184
Gm26663	-0.543812	0.304184
Gm10138	-0.573701	0.304184
Gm43361	-0.535563	0.304184
Bnc1	-0.554621	0.3042
Nkd1	0.30945	0.3042
Chd7	-0.43854	0.3042
Tet3	-0.424531	0.304313
Atp6v1f	0.443079	0.304847
Ndufa11	0.506818	0.304975
Mir8108	-0.63851	0.30517
Lamc1	-0.34021	0.305226
Hax1	0.395866	0.305226
Coq7	0.506435	0.305226
Mt2	0.526048	0.305226
Trim33	-0.458694	0.305226
Zfp609	-0.467169	0.305226
Gm15943	-0.61687	0.305226
Tnfsf12	0.368887	0.305226
Gm44832	-0.608929	0.305226
Mrpl45	0.373075	0.305508
Sema4d	-0.365726	0.305508
Clu	0.331812	0.305508
Gm44878	-0.558954	0.305508
Ndufs6	0.477063	0.30554
Gpx3	0.313158	0.305668
Rock1	-0.510166	0.305668
Taf12	0.376751	0.305668
Washc4	-0.459101	0.305668
Ar	-0.530952	0.305668
Aamp	0.389773	0.305897
Kpna2	0.394917	0.305897
Btg2	0.384104	0.305897
Jmy	-0.466928	0.305897
Scamp3	0.372343	0.305897
Far1	-0.343599	0.305897
Adamts12	-0.633824	0.305897
Akap13	-0.400816	0.305897
Ddx3x	-0.521248	0.30597
Myg1	0.36878	0.30597
Ier3	0.400492	0.30597
Celsr1	-0.346449	0.30597
Ndufa1	0.439449	0.30597
Phf23	0.346852	0.30597
Mydgf	0.470995	0.30597
Syne4	0.476321	0.30597
Snx3	0.364967	0.30597
Frs2	-0.452614	0.30597
Timm22	0.405838	0.30597
Ccdc88c	-0.36172	0.30597
Mrpl57	0.488617	0.30597
Dpysl2	0.37163	0.30597
Oxr1	-0.442624	0.30597
Ndufb9	0.440751	0.30597
Synj1	-0.447102	0.30597
Nudt3	0.39621	0.30597
Arl2	0.425583	0.30597
Mdk	0.534963	0.30597
Nans	0.429791	0.30597
Asns	0.456179	0.30597
Plekha5	-0.335821	0.30597
Mvp	0.327583	0.30597
Tbx6	0.512307	0.30597
Plp2	0.341489	0.30597
Cox7b	0.386716	0.30597
Tm2d2	0.371575	0.30597
Cfdp1	0.372193	0.30597
Ltf	-0.366535	0.30597
Chpf	0.456759	0.30597
Tbc1d4	-0.392946	0.30597
Unc13a	0.423956	0.30597
Lsm7	0.509744	0.30597
Adat3	0.405031	0.30597
Lysmd3	-0.505137	0.30597
Tmtc2	-0.522028	0.30597
Tbcc	0.476838	0.30597
Tmem97	0.423584	0.30597
Tnrc18	-0.388215	0.30597
Zfp800	-0.57931	0.30597
Ifi209	-0.487673	0.30597
Mrps7	0.420069	0.30597
Cracr2b	0.373814	0.30597
2410015M20Rik	0.467051	0.30597
Zfp943	-0.548859	0.30597
Fancm	-0.529871	0.30597
Dennd1b	-0.453224	0.30597
Actg1	0.322004	0.30597
Lrrc8b	-0.409205	0.30597
6820431F20Rik	-0.598996	0.30597
Hspe1	0.517166	0.30597
Ighj3	-0.526361	0.30597
Gm12523	-0.616638	0.30597
Gm16726	-0.611344	0.30597
Gm16982	-0.481451	0.30597
Gm26716	0.359766	0.30597
C78334	-0.607058	0.30597
A130071D04Rik	0.631528	0.30597
Gm42870	-0.60011	0.30597
AC155839.1	-0.623923	0.30597
4831440D22Rik	-0.540382	0.30597
Smc4	-0.386126	0.306081
Kcnn3	-0.508502	0.306357
Tomm22	0.354207	0.306414
Gm16702	-0.623622	0.306765
Washc3	0.398219	0.306862
Sla2	0.407091	0.306862
Ndufb11	0.408857	0.306862
Cdkl5	-0.464986	0.306862
Exog	0.470248	0.306862
Lpar5	-0.627808	0.306862
AC159379.2	-0.543584	0.307054
Bcam	0.312811	0.30739
Dvl3	-0.522451	0.30739
Ccl6	0.286355	0.30739
Polr2d	0.448988	0.30739
Anxa1	0.336128	0.30739
Luc7l2	-0.388214	0.30739
Has3	0.404525	0.30739
Fkbp1a	0.363883	0.30739
Fam126b	-0.561923	0.30739
Mfsd14b	-0.419888	0.30739
Bahcc1	-0.344598	0.30739
Lemd2	0.367881	0.30739
Zfp526	-0.534682	0.30739
Kxd1	0.334488	0.30739
Slc9a6	-0.363462	0.30739
Rasal2	-0.487803	0.30739
Msmp	-0.527281	0.30739
Gm21969	-0.345258	0.30739
3110021N24Rik	-0.627929	0.30739
Pea15a	0.32617	0.307765
Mtcp1	-0.5474	0.307765
Brk1	0.371112	0.307765
Mad2l1bp	0.484315	0.307765
Ubac1	0.372252	0.307765
Reps2	-0.509173	0.307765
A430005L14Rik	0.449376	0.307765
Cerkl	-0.469742	0.307765
9930021J03Rik	-0.532689	0.307929
Arsk	-0.46908	0.308187
Bptf	-0.451017	0.308187
F630028O10Rik	-0.529554	0.308187
Cd164	-0.399388	0.308399
Pcm1	-0.487303	0.309481
Ap5m1	-0.490362	0.309481
Fer1l6	-0.627313	0.309481
Rpl7	0.302395	0.309481
Ganc	-0.415445	0.309597
Rabgap1l	-0.382078	0.309943
Tacstd2	0.360588	0.309943
Fam169b	-0.537423	0.309943
Itpa	0.458532	0.31008
Cox5a	0.462721	0.310217
Cox7c	0.436617	0.310217
Fuom	0.527501	0.310217
Ptpn22	-0.499452	0.310217
Rpn1	0.346136	0.310217
Lrrk2	-0.456226	0.310217
Hbb-bs	0.402188	0.310217
5730596B20Rik	-0.577909	0.310217
0610030E20Rik	-0.392578	0.310217
Rrp1	0.299167	0.310217
Gm24853	-0.62697	0.310217
Gm16332	-0.605589	0.310217
AC136146.1	0.411635	0.310217
Psmd3	0.341978	0.310503
Abca5	-0.494106	0.310503
1110017D15Rik	0.482151	0.310503
Etnk1	-0.362037	0.310503
St14	0.349894	0.310503
Plekhj1	0.422441	0.310503
Cavin3	0.458455	0.310503
Chad	-0.424638	0.310503
Tspo	0.444126	0.310503
Zfyve26	-0.397221	0.310503
Gm11478	0.621198	0.310503
Gm12352	0.47977	0.310503
Gm14798	-0.62615	0.310503
Gm26538	-0.624065	0.310503
Odc1	0.388327	0.31051
Atp6v1e1	0.353643	0.31051
Snx13	-0.440508	0.31051
Faap20	0.426618	0.31051
Stmn1	0.390866	0.311268
Gm23134	0.597179	0.311268
Nqo1	0.481518	0.311988
Mkl2	-0.466703	0.311988
Atp6v0e	0.388249	0.311988
Tubb1	-0.538633	0.311988
Txndc16	-0.358183	0.311988
Hcfc1r1	0.399821	0.311988
Pik3ap1	-0.484429	0.311988
Xiap	-0.439409	0.311988
Rgs2	-0.370143	0.311988
BC005624	0.357973	0.311988
Slc50a1	0.353168	0.311988
Pcdh7	-0.500994	0.311988
Stap1	-0.494457	0.311988
Cops7a	0.366332	0.311988
Tcf12	-0.395439	0.311988
Cep350	-0.455125	0.311988
Grn	0.290802	0.311988
Etl4	-0.532798	0.311988
Lin37	0.434603	0.311988
Cisd1	0.462194	0.311988
Bmf	-0.333191	0.311988
Cfap46	-0.453134	0.311988
Fxyd6	0.396784	0.311988
B3galt4	0.478256	0.311988
Blcap	0.323058	0.311988
Slc4a5	-0.410024	0.311988
Psma5	0.382866	0.311988
Gsta1	0.508385	0.311988
Qser1	-0.485978	0.311988
Firre	-0.35909	0.311988
Gm12264	0.290612	0.311988
Uba52	0.3627	0.311988
A630072L19Rik	-0.623114	0.311988
Gm27937	-0.606489	0.311988
Hsbp1	0.382244	0.312299
Plcb2	-0.332435	0.312339
Tmed3	0.423083	0.312481
Smco4	0.43627	0.312481
Rpp21	0.447912	0.312599
Mettl1	0.468114	0.312718
Ubxn11	0.368821	0.312718
Upf3a	0.330319	0.312718
Bcl3	0.469862	0.312718
Sdhaf1	0.457145	0.312718
BC005561	-0.621362	0.312718
Gm15283	-0.610114	0.312718
1700071M16Rik	-0.603599	0.312718
Mcl1	0.293091	0.312809
Hyi	0.434117	0.312903
Rps29	0.401756	0.312903
Ccdc187	-0.45908	0.312903
Pdzd8	-0.413584	0.312903
Gm20427	0.363187	0.312903
Sod3	0.362032	0.313447
Rpp25l	0.47828	0.313589
Gm13179	-0.620029	0.313589
St8sia6	-0.577103	0.313605
Pdzd11	0.344965	0.313605
Pdia5	0.505072	0.313605
Naxe	0.379676	0.313605
Phka2	-0.420328	0.313605
Otud4	-0.455585	0.313605
Arf1	0.303815	0.313605
Zfp26	-0.483704	0.313605
Rpl7l1	0.320695	0.313605
Scamp4	0.407813	0.313605
Rrm2b	-0.500016	0.313876
Magi3	-0.436215	0.314248
Prdx2	0.403878	0.314443
C3ar1	-0.53046	0.314443
Hectd1	-0.461277	0.314496
Sorl1	-0.376978	0.314613
Acvr2b	-0.571408	0.314613
Gm25082	-0.606317	0.314613
Cdk4	0.356738	0.314972
Slc39a7	0.362911	0.314972
Gnl1	0.419075	0.314972
Cd151	0.312934	0.314972
Gclm	0.307683	0.314972
Timm17b	0.466037	0.314972
Hecw2	-0.504982	0.314972
Mdm4	-0.387209	0.314972
Nbeal2	-0.314495	0.314972
Zfp820	-0.616678	0.314972
Gm15609	-0.61157	0.314972
Gm20319	-0.61565	0.314972
Lama4	-0.291841	0.315046
Chm	-0.537616	0.315046
Pkia	-0.449714	0.315046
Glcci1	-0.400938	0.315046
Crebrf	-0.399592	0.315046
Naa38	0.499141	0.315046
Zfp799	-0.484512	0.315046
Gm26648	-0.339757	0.315046
Icam2	0.344758	0.315358
Fkbp10	0.361328	0.315358
Neo1	-0.352329	0.315358
Igsf9b	-0.484991	0.315358
Zdhhc17	-0.385784	0.315358
Piwil4	0.460213	0.315358
Tanc2	-0.385393	0.315358
Gm38077	-0.593026	0.315358
Evi2b	-0.397853	0.315422
Prrg4	-0.612162	0.315535
Nktr	-0.368684	0.315535
Gm44330	-0.617095	0.315535
D830024N08Rik	-0.611992	0.315535
A830080D01Rik	-0.520266	0.315545
Dock4	-0.475311	0.315618
Cep295	-0.445706	0.315618
Tpp2	-0.419877	0.31568
Lamp2	-0.351206	0.315847
Atox1	0.442067	0.315847
Cpd	-0.405948	0.315847
Jak2	-0.385585	0.315847
Cytip	-0.311346	0.315847
Smarcad1	-0.405155	0.315847
Elmod2	-0.425319	0.315847
Zbtb38	-0.431007	0.315847
Sox5	-0.530184	0.315847
Ffar1	-0.616049	0.315847
Rnf213	-0.446044	0.315847
Cldn3	0.415847	0.315847
4932441J04Rik	-0.61585	0.315847
Ldha	0.367274	0.315937
Aim2	-0.435196	0.316529
N4bp3	0.384047	0.316818
Srp9	0.400137	0.316818
Rars	0.3544	0.316979
Ifi30	0.368423	0.316979
Zfp551	-0.612261	0.316979
Adam22	-0.475446	0.316979
S100a10	0.382703	0.316979
Adam10	-0.452819	0.316979
Zfp428	0.588221	0.316979
Gm45606	-0.467758	0.316979
Rbx1	0.381631	0.317613
Sh3bgrl	-0.479446	0.317779
4930470G03Rik	-0.56367	0.317824
Nelfe	0.407289	0.318017
Slk	-0.375392	0.318163
Ptprj	-0.359179	0.318163
Gm16596	0.364993	0.318194
Rpl9	0.328101	0.318526
Ighv5-9-1	-0.533429	0.318526
Gm37422	0.476252	0.318535
Ssu72	0.374009	0.318621
Zfp62	-0.457663	0.318621
Bdp1	-0.495542	0.318621
Msrb1	0.391234	0.318621
Gm44140	-0.568939	0.318621
AC140448.1	-0.612577	0.318828
Trpm2	-0.527419	0.319053
Gfra1	-0.400723	0.319053
Anxa2	0.342192	0.319053
Vcpip1	-0.482512	0.319053
A930012L18Rik	-0.597971	0.319053
Npff	0.535068	0.319314
Arhgap20os	-0.502369	0.319396
2010016I18Rik	-0.557604	0.319396
1700018L02Rik	-0.483816	0.319396
Ndufs4	0.389285	0.319635
Dcdc2a	-0.518975	0.319635
Atp11b	-0.40484	0.319635
Gm17018	0.42514	0.319635
Ntrk3	-0.468703	0.319635
Atf7	-0.430327	0.319635
Pcdhgb5	0.264561	0.319643
Clic1	0.320842	0.31971
Ndufs7	0.450977	0.31971
Agpat4	0.33424	0.31971
Zfp871	-0.529107	0.31971
Rnf111	-0.445035	0.31971
Fam76b	-0.439977	0.31971
Cep85l	-0.46002	0.31971
Ckap5	-0.350853	0.31971
Phgdh	0.500557	0.31971
B3gat3	0.396718	0.31971
Angpt1	-0.473158	0.319935
Lrmp	-0.411475	0.319935
Map2k3	0.337802	0.320005
Egfr	-0.451808	0.320005
Ttll3	0.370786	0.320005
Card19	0.430519	0.320005
Sema3e	-0.455524	0.320005
4930565N06Rik	-0.457951	0.320005
Smim22	0.531871	0.320005
Ndufa9	0.365027	0.320177
Atp5f1	0.314175	0.320177
Psmc3	0.365173	0.320177
Ipo4	0.344411	0.320177
Braf	-0.398691	0.320177
Elf3	0.404445	0.320177
[truncated: 17,396 more rows]
