# Supplementary material for: Aconitate decarboxylase 1 participates in the control of pulmonary Brucella infection in mice
Source: PLoS Pathog. 2021 Sep 15;17(9):e1009887. doi: 10.1371/journal.ppat.1009887 (PMC8443048; doi:10.1371/journal.ppat.1009887)
Supplement: S2 Data — Wild-type C57BL/6 mice intranasally infected with 107 CFU of wild-type B. melitensis (n = 3), or receiving the same volume of PBS (naïve group) (n = 3), were sacrificed at 24 hours post-infection. Lungs were harvested, alveolar macrophages were purified and RNA was extracted. RNAseq was performed with the Illumina system and Deseq2 analysis as described in the Materials and Methods. Data represent the list of genes associated with their fold change (FC) (Log2) and adjusted p-value—log10 (false discovery rate, FDR). Data are representative of two independent experiments. These data have been deposited in the GEO database under the reference GSE180699. (XLSX) [file ppat.1009887.s009.xlsx]

## Sheet: condition_Naive_vs_InfectedX24h
GeneName	Log2(FC)	FDR
Il4i1	1.50367	2.59569e-23
Ccl22	1.5197	5.20584e-23
Nr4a3	1.80747	1.84662e-22
Rai14	2.35616	8.34814e-22
Csf1	2.15558	5.43889e-19
Slamf8	2.14371	5.18729e-18
Serpina3f	2.08939	4.79094e-17
Fscn1	1.80421	5.25295e-17
Adcy6	1.8305	1.78683e-16
Cacnb3	1.79931	2.11091e-14
Slfn5	1.48147	3.1135e-14
Il7r	1.68329	4.32622e-13
Cd40	1.80295	1.67011e-12
Abca1	-0.80916	1.54433e-11
Gbp5	1.63812	1.59829e-11
Oasl2	1.67524	1.65162e-11
Slamf7	1.6758	2.08167e-11
Socs1	1.6834	7.73306e-11
Slc4a8	1.66166	9.41235e-11
Marcksl1	1.30569	1.26504e-10
Papss2	1.65925	1.62575e-10
Tef	1.37759	2.12843e-10
Serpina3g	1.56627	2.19077e-10
Mx1	1.61374	3.37809e-10
Irf7	1.29605	3.76826e-10
Cish	1.15617	4.45785e-10
Pla2g7	1.5209	4.82624e-10
Sema7a	1.57335	5.35206e-10
Atl3	-0.486378	6.7172e-10
Ifi47	1.52012	6.7172e-10
Chchd10	1.02691	7.9386e-10
Patj	-0.780653	7.9386e-10
Nlrc5	1.47127	7.9386e-10
Rmnd5a	-0.57877	8.17148e-10
1190002N15Rik	-0.839249	8.56743e-10
Gpr132	1.42004	9.60022e-10
Ccl17	1.57799	1.0923e-09
Sema3e	-0.970039	1.28508e-09
Mir6381	1.53911	1.46926e-09
Top2b	-0.680565	1.62356e-09
Zfp366	1.47828	3.11431e-09
Tbc1d17	0.79878	3.29431e-09
Plk2	1.32864	4.10145e-09
Ccl2	1.46933	4.58291e-09
Irf1	1.18557	5.18831e-09
Wwtr1	-0.588753	5.87922e-09
Nt5e	-1.01228	5.87922e-09
Arap3	1.4824	7.45955e-09
Syngr1	1.47822	1.64424e-08
Sh3bp5	-0.714097	1.69382e-08
Awat1	1.47303	2.07493e-08
Hbegf	1.36967	2.18123e-08
Ptgs2	1.31954	2.37559e-08
Kctd12b	-0.788232	2.37559e-08
Prkacb	-0.669732	2.6855e-08
Tgtp2	1.41766	3.03812e-08
9330175E14Rik	1.45649	3.07416e-08
Vstm2a	-0.880312	4.20371e-08
Ccr7	1.3592	4.23793e-08
Usp18	1.42897	4.48711e-08
Traf1	1.38179	5.88397e-08
H2-T24	0.896019	1.14224e-07
Sphk1	1.38506	1.14224e-07
38777	-0.495509	1.30943e-07
Chst11	1.38584	1.36388e-07
Gm29331	1.4034	1.36388e-07
Ninj1	1.07456	1.36606e-07
Tarm1	1.35159	1.36606e-07
Rps6ka5	-0.633524	1.5716e-07
Heca	-0.515662	1.75963e-07
Stab1	1.38533	1.75963e-07
Basp1	1.23	1.94317e-07
Rsad2	1.36261	1.99939e-07
Oas2	1.3691	2.34753e-07
Plekho1	0.898607	2.48709e-07
Gm12250	1.36952	2.51873e-07
Pdgfa	1.28822	2.78913e-07
Zbp1	1.17036	2.78913e-07
Mum1l1	-1.20722	2.78913e-07
H2-Q5	1.28609	2.78913e-07
Galnt3	-0.776446	2.85113e-07
C3ar1	1.35957	3.14658e-07
Gbp4	1.33468	3.16801e-07
Igf2r	1.30589	3.42935e-07
Atp13a3	-0.672236	3.46705e-07
Fam26f	1.35014	3.7691e-07
Xpr1	-0.520201	4.50864e-07
Mab21l3	1.33718	4.50864e-07
Oasl1	1.3066	4.83808e-07
Adgrl3	-0.780622	5.45114e-07
Adgrg6	1.33805	5.45114e-07
Fam117b	-0.585407	5.74699e-07
Phf11d	1.1604	6.43009e-07
Nrip1	-0.681494	6.82932e-07
Gbp3	1.27982	6.84287e-07
Isg15	1.24246	8.24655e-07
1700071M16Rik	1.31984	8.2509e-07
Ifit3	1.21525	9.47267e-07
Cpne2	1.31376	9.62671e-07
Gm17334	1.14957	1.16135e-06
H2-M2	1.12127	1.1771e-06
Il21r	1.30334	1.20515e-06
Adam8	1.28684	1.28296e-06
Arl5c	1.1365	1.338e-06
Tnfrsf14	1.28848	1.41131e-06
Tgtp1	1.21564	1.47963e-06
Pbx1	-0.701815	1.50091e-06
Galnt4	-0.534816	1.85229e-06
Arntl	-0.636658	1.99151e-06
Gm44250	-0.531942	1.99151e-06
Rnf19b	0.778393	2.05153e-06
Gm37787	1.27061	2.06099e-06
Ier3	1.1901	2.27257e-06
Tbc1d8	1.13354	2.46221e-06
Pdcd1lg2	0.975634	2.46221e-06
Slco5a1	1.24414	2.46221e-06
Gbp2	1.26201	2.46221e-06
Ids	-0.664565	2.46221e-06
Atrnl1	-0.604566	2.46221e-06
Cmpk2	1.25127	3.17726e-06
Nr1d2	1.12918	3.28161e-06
Gm17041	1.03923	3.38203e-06
Slfn5os	1.23096	3.50685e-06
Serpinb6b	1.23112	3.58699e-06
Bst2	0.73503	4.69398e-06
Ifi205	1.22511	5.65247e-06
Gm4951	1.19387	5.94202e-06
Leo1	-0.552274	6.09405e-06
Irgm1	0.974469	6.15946e-06
Ddx3x	-0.784616	6.55661e-06
Fmnl2	1.16178	6.79371e-06
Etv3	0.719086	7.77967e-06
Asb11	0.855627	7.87813e-06
Procr	1.20541	8.05068e-06
Gnb4	1.21146	8.43328e-06
Irf9	0.79663	8.92454e-06
Megf9	-0.722647	9.21602e-06
Plscr4	-0.645095	1.00398e-05
Tlr8	-1.00273	1.00398e-05
Mmp2	1.20861	1.01008e-05
Lrp6	-0.513617	1.08273e-05
Mmp11	0.950166	1.09582e-05
Elovl5	-0.442216	1.22314e-05
Egr1	1.0788	1.28607e-05
Arnt2	1.07824	1.36502e-05
Gm43302	1.16722	1.37906e-05
Il12b	1.1833	1.46383e-05
Fam107b	-0.633883	1.46383e-05
Apobec3	0.830101	1.52864e-05
Mfge8	1.18502	1.60722e-05
Mmp25	1.1288	1.63769e-05
Slco3a1	1.18323	1.76329e-05
Lrp4	-0.581612	1.76329e-05
Xaf1	1.0051	1.78176e-05
Kcnn4	1.17424	1.78176e-05
Irf5	0.573888	1.8084e-05
Ifit1	1.16836	1.90683e-05
Nfkbid	0.743457	1.91343e-05
H2-Q6	1.07165	1.91343e-05
Mgl2	1.17224	1.99729e-05
Fam46c	1.06848	1.99729e-05
Rogdi	0.911753	2.22527e-05
Tns3	1.04656	2.32208e-05
Clvs1	-0.630091	2.55133e-05
Cxcl10	1.12653	2.64308e-05
Adam10	-0.526643	2.68232e-05
Treml2	1.11177	2.82699e-05
Slfn1	1.09344	2.84068e-05
Zbtb46	1.10086	2.87773e-05
Apol7c	1.15017	3.03617e-05
Tspan33	1.15015	3.35267e-05
S100a9	0.98038	3.35267e-05
Cped1	-0.541164	3.35267e-05
Ifit2	1.12768	3.49364e-05
Reep3	-0.39838	3.51769e-05
Trem1	-0.602754	3.80876e-05
Slc16a7	-0.666041	3.81921e-05
Sh3bp4	1.13749	3.83754e-05
Bmpr2	-0.62342	3.83754e-05
Rbp4	0.803438	3.97291e-05
Oas1a	0.801792	4.26131e-05
Ccnd1	0.933105	4.33472e-05
Tap1	0.902835	4.55723e-05
Fkbp11	1.13422	4.58364e-05
Apobr	-0.3708	4.71213e-05
Rgs1	0.912316	4.71335e-05
Rtp4	1.04805	4.71335e-05
Acbd5	-0.553647	4.92496e-05
Oas1g	1.09746	4.96512e-05
Fgl2	1.08708	5.17331e-05
Ifit1bl1	1.09156	5.17331e-05
Bbx	-0.487913	5.31787e-05
Arhgap18	-0.568012	5.48848e-05
Gm16054	-0.884329	5.66776e-05
Myo9a	-0.54755	5.78513e-05
Skint3	-0.882139	6.24411e-05
Mndal	0.902071	6.42086e-05
Fam122b	-0.682387	6.52939e-05
Ikzf4	1.0832	6.56715e-05
Oas3	1.07412	6.99284e-05
Ddx6	-0.428964	7.02691e-05
Tm4sf19	1.00203	7.0549e-05
H2-Q4	0.805567	7.33901e-05
Cd164	-0.64608	7.37054e-05
Spag11b	-0.899582	7.37054e-05
Rnd3	-0.476008	7.74159e-05
Kifap3	-0.499487	7.89064e-05
Pla2g2d	0.934086	7.89064e-05
Tnfrsf9	1.10267	7.95199e-05
Strip2	1.06093	7.969e-05
Mafb	1.09998	8.10703e-05
Prkar2a	-0.502979	9.22795e-05
Tmed10	-0.3239	9.48534e-05
Acod1	0.942808	9.48534e-05
Arc	1.02109	9.48534e-05
Htr7	1.07069	9.48534e-05
Evi5	-0.403377	9.55652e-05
Rgcc	1.02228	9.61868e-05
Cdk14	-0.447245	9.70961e-05
Ifi211	1.08025	0.000108396
Fam171a1	-0.799697	0.000109967
Cnn2	0.826305	0.000111361
Htr2c	-0.675895	0.000111658
Kif1b	-0.408501	0.000111658
Pde3b	-0.546994	0.000112435
Aif1	1.08215	0.000122473
Qk	-0.649757	0.000122602
Btnl4	1.03433	0.000127115
Nudt17	1.06361	0.00012821
Aldh1a2	0.991346	0.000130253
Gatm	0.849	0.000143792
Il2ra	1.07257	0.000147253
Slfn8	0.800353	0.000152035
Sestd1	0.854274	0.000154246
Slc22a23	1.05622	0.00015426
Frk	-0.759876	0.000158596
Ifit3b	1.04545	0.000162449
Itpr2	-0.539604	0.000165239
Tgoln1	-0.316391	0.000170576
Trove2	-0.657828	0.000174742
Camk2d	-0.425662	0.000174742
Cdon	-0.652353	0.000182803
Irf4	0.956989	0.000184742
Pag1	-0.532381	0.000186752
Olfr56	1.05808	0.000187082
Lpcat3	-0.487967	0.000188957
Ifi209	1.04816	0.000189854
Slc30a4	1.04686	0.000203105
Akt3	0.908051	0.000205455
Cmklr1	0.779964	0.000205455
Cd86	0.951413	0.000206664
Rasa4	0.990146	0.000206778
Add3	-0.527053	0.000206853
Pkdcc	1.03832	0.000209807
Per3	0.998877	0.000220324
Foxp4	0.77085	0.000220422
Med22	-0.495655	0.000223102
Cbfa2t3	0.701962	0.000233306
Lap3	0.663227	0.000235471
Gbp9	1.02901	0.000238354
Dcstamp	0.977563	0.000247782
Epm2a	-0.59065	0.000261892
Tspan3	0.817877	0.00027081
Tm4sf5	1.01972	0.000275537
Ly6i	1.01061	0.000275537
Nrp1	-0.439565	0.000275537
Acot4	-0.610241	0.000275537
Perm1	1.00509	0.000278807
Chd4	-0.460574	0.000288239
Hk3	0.627157	0.000296238
Gm11131	0.711945	0.000296238
Tmcc3	-0.357814	0.000299059
4930512J16Rik	1.01103	0.000299059
Ubr5	-0.538002	0.000320728
Zmpste24	-0.422371	0.000320841
Gm44560	-0.670574	0.000332119
Iqgap2	-0.665047	0.000332227
Epc2	-0.512529	0.000332227
Pja2	-0.376258	0.000333545
H2-Q7	1.02289	0.000337002
Ccl4	0.990727	0.000340402
Ahr	1.00791	0.000348127
Vcam1	1.02014	0.000359343
Mx2	1.02074	0.000362613
Itgal	-0.39906	0.00036295
Tlr11	1.01527	0.000366751
Kcp	1.01617	0.000376763
Uhmk1	-0.467549	0.000392567
Cxcl9	0.922254	0.000395508
Egln1	-0.371439	0.000395508
Camk1d	-0.429929	0.000395508
Gm15701	0.99325	0.000395508
Znrf2	-0.449286	0.000402549
Aplp2	-0.515371	0.000413797
Sgms2	-0.5189	0.000413797
Taok1	-0.411974	0.000420264
Anp32a	-0.39656	0.000420264
C1qb	0.844685	0.000430656
Ulk2	-0.496135	0.000437484
Psme2	0.75468	0.00044132
Galnt1	-0.373772	0.000447826
Fgd4	-0.512951	0.000447826
Siglecf	-0.578257	0.000447826
Dbp	1.00261	0.000447826
Pik3ap1	-0.431615	0.000452432
Tnfrsf4	1.00602	0.000457385
C1qa	0.849646	0.000459181
Marcks	0.914932	0.000463763
Kctd12	-0.545858	0.000489151
Eno2	0.996955	0.000490603
Stat4	0.990902	0.000491142
Lnpep	-0.461953	0.000493526
Rlim	-0.455546	0.000502669
Upp1	0.726151	0.000505003
Sh3bgrl2	-0.515036	0.000512256
Atg4c	-0.424044	0.000513255
Papss1	-0.455412	0.000515056
Tmem167b	-0.354323	0.000516386
Rc3h1	-0.455225	0.000521319
Mfap3l	-0.731465	0.00053046
Pvr	0.862161	0.00053046
Brwd3	-0.574365	0.00053046
Cacna1d	0.968985	0.000543792
Ankrd33b	0.990045	0.000552646
Gm26778	-0.475883	0.000552646
Slc27a3	0.95815	0.000592642
Ms4a7	0.797362	0.000612748
Asph	-0.412573	0.000612748
Amer2	-0.95087	0.00062499
Smim13	-0.48104	0.000641344
Rps6ka3	-0.543218	0.000641368
Chsy1	-0.45081	0.000649075
Arid5a	0.894507	0.000649075
Zbtb4	-0.379984	0.000650186
Slc25a16	-0.441959	0.000655802
Gab2	-0.402224	0.000657418
Pdlim4	0.802404	0.000659822
Mrc1	-0.436269	0.000681984
Gm5431	0.961071	0.000681984
Ano6	-0.406662	0.000687974
Edem3	-0.495579	0.000695707
H2-T22	0.601856	0.000722613
Gmcl1	-0.47284	0.0007365
Pros1	-0.457858	0.00073969
Akap5	-0.622498	0.000741004
Synpo2	0.911942	0.000757241
4930539J05Rik	0.782553	0.000762604
Matn2	-0.554428	0.000776132
Lat2	0.956806	0.000786358
Reps2	-0.536487	0.000790263
Alg10b	-0.447252	0.00080972
Prom1	-0.590453	0.00081521
Pqlc3	-0.349544	0.00081521
Nos2	0.622494	0.000826874
Saa3	0.868572	0.000828222
Ctnnd1	-0.40013	0.000839848
Kmo	0.962572	0.000848557
Gypc	0.913079	0.000859163
Hsd17b4	-0.507222	0.000862982
Hcn3	0.799867	0.000900796
Abcb1b	0.950027	0.000900796
H2-T23	0.615697	0.000900796
P2ry1	0.882526	0.000950682
Gm45826	-0.854652	0.000967994
Mylip	-0.579872	0.000974915
Slc25a29	0.936055	0.000981235
Cd2ap	-0.364248	0.000984501
Crip1	0.758523	0.000994594
Atp11c	-0.598543	0.000995841
Dhx9	-0.486069	0.00101208
Rsbn1	-0.556965	0.00101208
Ccl7	0.688457	0.00101649
Tlr7	-0.578472	0.00102142
Clic4	-0.315934	0.00102914
Akap2	0.94176	0.001056
Cpq	0.86327	0.00106457
Snx4	-0.347892	0.00108322
Fzd4	-0.533821	0.00108322
Gpr68	0.917326	0.00108907
Papd5	-0.486828	0.00109539
Gm28635	-0.387976	0.00109869
Zmynd15	0.935494	0.00112076
Lrrc32	0.924609	0.00113667
Parp12	0.352019	0.00113669
Gm28177	0.556327	0.00116058
Glg1	-0.459422	0.00116991
Odc1	0.425126	0.00117662
Slc9a6	-0.329047	0.00117771
Agmo	-0.746076	0.00121184
AC130831.1	-0.87681	0.0012176
Igtp	0.8342	0.0012259
Pla1a	0.862425	0.00123049
Tmem150c	0.816979	0.00123049
Fyb	0.941813	0.00123236
Gm12185	0.940118	0.00123286
Dscaml1	0.784777	0.001261
Igf1	0.631256	0.00126547
Crispld2	0.694835	0.00127174
Grk5	-0.317868	0.00128685
Tmem245	-0.43018	0.00130462
Nucks1	-0.506227	0.00132357
Xrn1	-0.467303	0.00133246
Jaml	0.937193	0.00133942
Traf5	0.589365	0.00137293
Runx3	0.933518	0.00137293
Pcyox1	-0.417286	0.00138712
Hopxos	0.92363	0.00139889
Flt3	0.924036	0.00141513
Ccr3	0.804654	0.00142031
Fam129a	-0.615544	0.00142876
Adam23	0.925027	0.0014305
Epsti1	0.626774	0.00143557
Gm2694	0.567817	0.00143599
Fam83f	-0.602283	0.00144726
Mir147	0.824702	0.00144726
Hopx	0.894075	0.00145871
C1s1	0.881481	0.00148028
Nceh1	-0.515861	0.00148135
Bcl2l14	0.891118	0.00148135
Usp9x	-0.380695	0.00148135
Hrh2	0.831298	0.00148135
Ntng2	0.916333	0.00148135
P2ry12	-0.498369	0.00148135
AW112010	0.9198	0.00148135
Wipf1	-0.36534	0.00148135
Serpina3h	0.691851	0.00149089
Psmb9	0.722071	0.00150356
Cast	-0.366332	0.00153249
Smc1a	-0.518057	0.00153249
Clec4a1	0.871545	0.00153249
Synj2	-0.363905	0.00153331
Tnfaip3	0.588142	0.00159518
Sort1	-0.498303	0.00161307
Irgm2	0.788124	0.00162617
Unc13d	0.905789	0.00166021
Rsf1	-0.453013	0.00166931
Fam3c	-0.438304	0.00169346
C1qc	0.728482	0.00169358
Tnfrsf21	-0.486079	0.00172953
Pbxip1	-0.377263	0.00174764
Atp5g1	0.510825	0.00180907
Src	0.916815	0.00181611
Pik3cg	-0.380242	0.00183253
Matk	0.916966	0.0018343
Plcb1	-0.534882	0.0018357
Gigyf2	-0.417758	0.00185163
Gm11632	-0.576178	0.00185163
Pigk	-0.34613	0.0018774
Mmp12	0.773923	0.00188858
Vasn	0.733585	0.00197739
Fry	-0.617389	0.00201016
Luzp1	-0.438149	0.0020354
L3mbtl2	-0.39612	0.0020354
Mtmr4	0.510104	0.00204371
Irs3	-0.747505	0.00207991
Map3k5	-0.478263	0.00207991
B4galt6	0.880746	0.00209089
F830016B08Rik	0.721655	0.00209089
Mir155hg	0.824342	0.00209089
Sgpp1	-0.433966	0.00210172
Tmem64	-0.534055	0.00211704
Adora2a	0.904462	0.00213981
Acox1	-0.39065	0.00217083
Rgs12	0.833924	0.00217083
Parp9	0.481872	0.00219241
Usp6nl	-0.468438	0.00220683
Itgb5	-0.432077	0.00222983
Fam135a	-0.597546	0.00222983
Mcf2l	0.882441	0.00223435
Ppp1r9a	-0.792001	0.00223876
Alpk2	0.851781	0.00223876
Adcy3	-0.437259	0.00225654
Dag1	-0.505666	0.00225654
Tmx4	-0.551067	0.002292
Pdzd8	-0.458006	0.00229664
Itga4	-0.382104	0.00231618
Gpc1	0.850403	0.00231618
Fam91a1	-0.398519	0.00231618
Pakap	0.890406	0.002334
Ccpg1	-0.500551	0.00236394
Ankrd44	-0.41973	0.00236394
Col27a1	0.898829	0.00242181
Mctp1	-0.49949	0.00243805
Supt16	-0.39641	0.00244187
Gm44986	0.491122	0.0024763
Got1	0.601695	0.00248996
Grasp	0.89594	0.00249824
Hspa8	0.519857	0.00251386
Tbl1x	-0.31823	0.00255413
Tubb2a	0.631392	0.00258444
Ramp3	0.888994	0.00259733
Il6	0.688612	0.00261153
Tor1aip1	-0.286086	0.00262204
Mical1	-0.331804	0.00262808
Cbfb	-0.53994	0.00263124
Nln	-0.372374	0.00263606
Ifi213	0.812653	0.00265255
Lpar4	-0.851637	0.00266804
Snhg15	0.726341	0.00266825
Hdc	0.793795	0.00267377
Cenpo	-0.428849	0.00267601
Pygl	-0.362195	0.00267601
Gbp6	0.887103	0.00267601
Prkar2b	-0.60475	0.00267743
Ms4a4c	0.857727	0.00267873
Cd44	-0.335053	0.00271476
Gdap10	0.805804	0.00271506
Gm5970	0.679632	0.00274051
Ifi204	0.728341	0.0027633
H2-T10	0.692032	0.0027633
Cd101	-0.651901	0.0027633
Gm17133	-0.729438	0.0027633
Eid1	-0.513856	0.0027633
Fli1	-0.411987	0.00279325
Vash1	-0.507226	0.00280916
Rfc2	0.43145	0.00288238
Deptor	-0.423667	0.00289073
Eif4e3	0.824462	0.0029087
Fam126a	-0.32532	0.00291393
Gsk3b	-0.415211	0.00292353
Fbxw17	0.552412	0.00294253
4933416M07Rik	-0.540265	0.00296189
Fstl1	0.624883	0.0029774
Uxs1	-0.339761	0.0029774
Cpne8	-0.393833	0.00303246
Ppfibp1	-0.332407	0.00304436
Casd1	-0.458837	0.00306319
Atrn	-0.422637	0.00306319
Fam217b	-0.447087	0.00306753
Spsb4	0.784129	0.00307262
Flnb	0.86727	0.00316697
Mtmr1	-0.412604	0.00324447
Soat2	0.874183	0.00324447
Runx2	-0.450545	0.00324447
Cx3cl1	-0.522215	0.00324964
Gadd45b	0.708145	0.00326906
Tmem131	-0.371701	0.00328682
Adam22	-0.675611	0.00329255
Shtn1	-0.292016	0.00330272
Rassf4	-0.289279	0.00330272
Gpr171	0.756497	0.00330272
Timd4	0.863938	0.00330272
Sash1	0.797897	0.00330706
Nr3c2	-0.728878	0.00333619
Gm45193	0.602253	0.00334482
Acpp	0.793992	0.00335323
AA467197	0.754571	0.00337093
Slc38a1	-0.437716	0.00337757
Cox8a	0.439505	0.00339518
Kidins220	-0.325579	0.00339518
Idnk	0.556655	0.00339518
Npr1	0.861027	0.0033995
Bag4	-0.412279	0.0033995
Itgad	-0.737234	0.00341838
Rnf146	-0.396364	0.00344755
Psmd8	0.421139	0.00346235
Gm12216	0.792623	0.00355596
Zfp36l1	0.466346	0.00358317
Tspan4	0.576472	0.00358317
Psmb10	0.514239	0.00358319
Acot2	-0.567403	0.00367289
Fbxl14	-0.434367	0.00370683
App	-0.381679	0.00370991
Manea	-0.504053	0.00370991
H2-Eb2	0.861932	0.00370991
6530402F18Rik	0.863313	0.0037149
Phf11b	0.829925	0.00376535
Arhgap28	0.709122	0.00379425
Tirap	-0.408983	0.00382945
Phf11a	0.852168	0.00385287
Anp32e	-0.516688	0.00386161
Trp53inp2	-0.429384	0.00388363
Xrcc5	-0.442023	0.003959
Gpr155	-0.448805	0.003959
Desi2	-0.373887	0.00404807
Ski	-0.461074	0.00405819
Capn2	-0.37087	0.00407069
Tab3	-0.521151	0.0040832
Casp4	0.674296	0.00410487
Xrn2	-0.268997	0.00411045
Lpp	-0.437272	0.00411286
Fam78b	0.546656	0.00421348
Dcun1d4	-0.511729	0.00424958
Batf2	0.780491	0.00430997
Myo6	-0.408418	0.00432607
Ing3	-0.487258	0.00434435
4930417H01Rik	0.76852	0.00446182
Hectd1	-0.398401	0.00453258
Gm44503	-0.483891	0.00455728
Pla2g4f	0.774316	0.0046004
Mucl1	0.50738	0.00462746
Tmtc2	0.778468	0.00464134
Ermp1	-0.511282	0.00464409
Batf3	0.79639	0.00466183
Gm17040	0.789397	0.00466183
Nptxr	-0.639695	0.00469112
Ttll7	-0.839888	0.00472148
Peli2	-0.431395	0.00486747
G3bp2	-0.325623	0.0049115
Ccdc47	-0.361407	0.00498713
Slu7	-0.334255	0.00512357
Fosl2	-0.346328	0.00512357
Klhl3	-0.775832	0.00516452
Jmy	-0.502564	0.00526251
Prpf8	-0.439561	0.00532696
Lgmn	0.367784	0.00532696
Apbb1ip	-0.311566	0.00532696
Ssr2	0.386719	0.00532696
Zfp608	-0.465161	0.00532696
Herc3	-0.481338	0.0053984
Ccl8	0.509722	0.00540378
Ptgfrn	-0.505863	0.00542239
Shprh	-0.401409	0.00542239
Smchd1	-0.355629	0.0054695
Eif2ak3	-0.396415	0.00549551
Psme2b	0.477213	0.00549551
Poc1b	-0.408885	0.00552398
Kif16b	-0.441867	0.00553346
Tmem39a	0.433522	0.00555392
Rpgrip1	-0.384769	0.00556097
Cd52	0.558192	0.00558102
Kdr	0.772693	0.00562081
Cds1	0.801592	0.00566728
Nedd9	-0.436324	0.00575396
Pik3r4	-0.374844	0.00575396
Secisbp2l	-0.345472	0.00575396
Lpcat1	0.626953	0.00577308
Dpp4	0.833717	0.00577308
Xdh	0.627944	0.00577533
Stat1	0.479562	0.00577801
Slc9a2	-0.596847	0.00578717
Cdk19	-0.393063	0.00583214
Ddx39	0.425495	0.00584512
Psme1	0.460076	0.00584512
Pdpr	-0.448548	0.00586272
Eif5a2	-0.586016	0.00590938
Snx13	-0.379087	0.00596254
Dhrs3	-0.465902	0.00597295
Cnot6l	-0.429663	0.00601299
Man1a2	-0.365791	0.00609192
Ifi203	0.745427	0.00610018
Helz	-0.452644	0.00618008
B230322F03Rik	0.746437	0.00618008
Mcoln2	0.65622	0.00618051
Tbc1d5	-0.479677	0.00618051
Strn	-0.390053	0.00618051
Insr	-0.393863	0.00618267
Nipbl	-0.399417	0.00618267
Mettl14	-0.362107	0.00620024
Fndc3b	-0.467638	0.00622373
Egr3	0.817232	0.00623861
Arhgap11a	-0.426558	0.00626983
Pld1	-0.323811	0.00630387
Ehf	0.780247	0.00641775
Trim7	0.766697	0.00643065
Slfn4	0.812191	0.0064461
Impad1	-0.447758	0.00653053
Arhgap24	-0.38526	0.00654207
Ica1l	-0.510162	0.00658473
Gm43435	-0.683156	0.00664159
Lepr	-0.632821	0.00665285
Arid1b	-0.412237	0.00665285
Slc6a8	0.821513	0.00670753
4931406C07Rik	-0.346702	0.0067223
Gm11583	-0.458132	0.0067223
Actr2	-0.386318	0.00672357
Runx1	-0.386502	0.00672357
Orm1	0.606229	0.00680483
Zbtb38	-0.396265	0.00680663
Rin2	-0.342725	0.00681487
Bhlhb9	-0.636345	0.00682804
Prex1	-0.394987	0.00684271
Oit3	0.459469	0.00687078
Inafm2	-0.377795	0.00691493
Slc11a1	0.781316	0.00704721
Ogfrl1	-0.504989	0.00711857
Trim33	-0.360968	0.00711857
Junb	0.553014	0.00718606
Psmb8	0.520819	0.00727037
Ppp1r15a	0.625322	0.00727037
Mtss1	-0.387153	0.00729768
Polr2a	-0.437406	0.00733572
Vkorc1l1	-0.321595	0.00733572
Tln1	-0.426451	0.00745411
Nrros	0.330881	0.00745489
Bcap31	0.390895	0.00746267
St6galnac4	0.466376	0.00751069
Sdc4	0.707859	0.00759585
Parp4	-0.369562	0.00762067
Prkar1b	0.670893	0.00763284
Irf8	0.459606	0.00767915
Vps4b	-0.29321	0.00770628
Pgs1	0.516441	0.00770628
Cbln1	0.499757	0.00775272
Fam219b	-0.330312	0.00775272
Smarca5	-0.414762	0.00783017
Cwc22	-0.352707	0.00787416
Selenon	-0.420458	0.00787416
Mvb12b	-0.545466	0.00788144
Ube2h	-0.40055	0.00791068
Akap13	-0.406437	0.00791068
Mier1	-0.441218	0.0080217
Irak2	0.443087	0.0080217
Itpripl2	-0.351736	0.0080217
Cntln	-0.577649	0.00807465
Tanc2	-0.475354	0.00807465
Fcgr2b	0.474865	0.00808148
Ncoa2	-0.443821	0.00809884
Prps1	0.493694	0.00817467
AC154550.1	-0.375159	0.0082378
Prkch	-0.376108	0.00828307
Dcaf7	-0.378092	0.00830563
Vps41	-0.275139	0.00830705
Mllt6	0.66885	0.00834013
Nnt	-0.371456	0.00839904
Nck2	0.679108	0.00839904
Insm1	0.578325	0.00839904
Def6	-0.395053	0.0084488
Tpp2	-0.321074	0.00860648
Rprd2	-0.362092	0.00869306
Ctsk	0.604739	0.00869306
Ccdc186	-0.344939	0.00869306
Hipk1	-0.402729	0.0087425
Ldlrad4	-0.4275	0.00878494
Tapbpl	0.52209	0.00886799
Ubxn8	-0.411869	0.00889685
Pdk1	-0.486874	0.0089868
Ap3m1	-0.288245	0.0089868
Rtf1	-0.307137	0.0089868
Fchsd2	0.557051	0.0089868
Plek2	0.754959	0.00899485
Fuom	0.55034	0.00899485
Fam168b	-0.340986	0.00900961
Ctsf	-0.451168	0.00900961
Mkl2	-0.409397	0.00901061
Dgke	-0.391894	0.00903526
Lacc1	0.749791	0.00903526
Ttbk2	-0.478902	0.00905917
Psme4	-0.281417	0.00911831
Dip2c	-0.478576	0.00914578
Snhg14	-0.503359	0.00916982
Apba1	-0.463984	0.00917575
Gusb	-0.233843	0.00918664
Pcmtd1	-0.445698	0.00935806
Capn1	-0.369919	0.00951106
Rora	-0.475442	0.00951106
Ube3a	-0.523617	0.00957643
Ak2	0.461675	0.00957643
Dock8	-0.38049	0.00957643
4933430I17Rik	0.747121	0.00957643
Pgk1	0.383737	0.00957643
Acot1	-0.605199	0.00957643
Ms4a14	0.725623	0.00957643
Pianp	0.788499	0.00959383
Arhgef3	-0.411683	0.00960648
2900097C17Rik	-0.262439	0.00960648
Lrp1	-0.495059	0.00961875
Prep	-0.328944	0.00970188
Rbl2	-0.295527	0.00980593
Gm9821	0.740832	0.00985299
Ctr9	-0.351672	0.00988765
Zyg11b	-0.29314	0.00992986
Mefv	0.670472	0.00994295
Abcg3	0.769311	0.00995581
Hdac9	-0.498629	0.0100714
Pkp2	0.634151	0.0100714
Chst7	0.757052	0.0101055
Stx11	0.711593	0.010137
Cpne1	-0.341508	0.0101392
Sptlc2	-0.310988	0.0101542
AI504432	-0.616083	0.0101757
Gtf2i	-0.335218	0.0101789
Enho	-0.769573	0.0101964
Gpr55	-0.40684	0.0101964
Mlkl	0.584778	0.010206
Gm26527	-0.511926	0.010206
Pik3r1	-0.369764	0.0104066
Rad21	-0.335244	0.0104195
Mfsd9	-0.55548	0.0104311
Mccc2	-0.486171	0.0105656
Sp110	0.441424	0.0105656
Dusp2	0.78529	0.0106077
Rab27a	-0.391409	0.0107533
Ssrp1	-0.343153	0.0108136
Copb2	-0.221711	0.0108446
Bbs9	-0.403667	0.0108745
Gxylt1	-0.406525	0.0108745
Myh9	-0.435886	0.0109303
Ppp3ca	-0.372526	0.0109303
Cltc	-0.284425	0.0109303
Cd63	0.623991	0.0110426
Serpinb8	0.711325	0.0110654
Itgav	-0.415875	0.0111263
Cep170	-0.282043	0.0111357
Clec10a	0.779241	0.0111805
Cask	-0.450056	0.0111805
Rab11fip1	-0.425827	0.01123
Arsb	-0.497442	0.0112466
Mtr	-0.377277	0.0112724
Gbp11	0.734795	0.0113477
Jup	-0.439352	0.011376
Slfn2	0.467482	0.0114167
0610012G03Rik	0.426426	0.0114167
Picalm	-0.363535	0.0114227
Il18rap	0.771491	0.011466
Mef2a	-0.325208	0.011466
Eno3	0.666713	0.011524
Xrcc3	0.545647	0.0115438
Cpt1a	-0.397044	0.0115476
Atp7a	-0.305002	0.0115476
Ppp1r7	-0.291499	0.0116442
Mapre1	-0.253657	0.0116974
4732463B04Rik	-0.606184	0.0117246
Rnaset2a	0.614531	0.0117999
Apoe	0.772795	0.0118811
Tnks2	-0.295976	0.0119337
Usp47	-0.326669	0.0119337
Rinl	-0.259706	0.0119799
Slc26a11	0.771253	0.0120068
Ikzf1	-0.263265	0.0120264
Scpep1	0.263054	0.0120325
Tbc1d4	0.481622	0.0120325
Pip4k2a	-0.260871	0.0120488
Def8	-0.3548	0.0120587
Btnl5-ps	0.615857	0.0121313
Bcl3	0.724303	0.0121519
Kif1a	0.718832	0.0121755
Ptbp3	-0.432433	0.0121853
AC123720.1	0.747435	0.0121853
Birc3	0.501351	0.0123059
Ltn1	-0.365689	0.0123059
Anln	-0.475616	0.0123308
Smurf2	-0.353014	0.0123983
Apbb2	0.772733	0.0125124
Epg5	-0.454999	0.0125124
Wapl	-0.380909	0.0125124
Mbnl3	-0.553388	0.0126008
Ndufab1	0.403748	0.0126051
Gm45872	-0.415507	0.0126445
Phtf1os	-0.635976	0.0128179
Ddx10	-0.361679	0.0128251
Chmp1b	-0.424794	0.0130474
4931431B13Rik	-0.766497	0.0131957
Tspo	0.600477	0.0132126
Foxn3	-0.403797	0.0132178
Sp1	-0.30156	0.0132941
Gys1	-0.374661	0.0133057
Thbs3	-0.622767	0.0133057
Mcam	-0.617443	0.0133057
Vopp1	-0.28224	0.0134451
Gm9574	0.733592	0.0134451
Atp2c1	-0.285951	0.0134454
Tgif1	0.428324	0.0135561
Rpl13	0.416313	0.0135745
Asb7	-0.456639	0.0136014
Akap7	-0.362397	0.0136014
Abcg1	-0.360891	0.013616
Asah2	-0.560657	0.013616
Nrg1	0.507236	0.013642
Clspn	-0.583085	0.0137221
Shroom3	-0.697032	0.0137462
Adgrg5	0.760407	0.0137462
Lrrfip1	-0.340228	0.0138083
Prune2	-0.358776	0.0138367
Cryz	-0.529315	0.0138383
Hnrnpr	-0.384416	0.0138383
Stk24	-0.312708	0.0139018
Kcnn3	-0.341031	0.0139339
Ly86	0.567109	0.0139339
Paqr7	-0.434966	0.0139339
H2-K2	0.609315	0.0139517
Gm10684	0.723616	0.0139548
Mcur1	-0.288937	0.0139652
Mreg	0.632388	0.0139964
Clic5	0.638596	0.014003
Prrc2c	-0.48786	0.014013
Tarsl2	-0.436361	0.0141032
Adam11	0.612375	0.0142286
Klf13	-0.410651	0.0142396
Rap2a	0.435946	0.014359
Clcn3	-0.32078	0.0143743
Kyat3	0.626322	0.0144015
Zxdb	-0.731672	0.0144015
Cyp4f16	-0.311705	0.0144214
Nlrc3	0.755069	0.0144519
Map3k14	0.523172	0.01449
AC124426.4	-0.56439	0.0145819
Cdca7l	-0.441081	0.0146495
Slc6a6	-0.419811	0.0147858
Gm15987	0.750876	0.0148655
Gm20056	0.710687	0.0148655
AL589871.2	0.45251	0.0148916
Fndc3a	-0.322539	0.0148981
Kit	0.748042	0.0149416
Plekhm3	-0.309637	0.0150527
Jak2	0.434036	0.0151491
Pigb	-0.398574	0.0151491
Sertad1	0.42689	0.0151687
Rassf5	-0.426321	0.0151687
Htra3	-0.722955	0.0151834
Herc6	0.559492	0.0153436
Sdc1	0.682255	0.015389
Gosr1	-0.347011	0.015466
Ap1s2	-0.532883	0.0154843
Art2a-ps	0.703999	0.0156103
Apc	-0.386718	0.0156245
Tcf7l2	-0.330575	0.015689
Cab39	-0.425463	0.015714
Gm37885	-0.368214	0.0157512
Mfsd14b	-0.39734	0.0157743
Slamf1	0.543782	0.0158603
Gm27640	-0.746909	0.0158603
Ubr3	-0.363893	0.0158726
Zbtb18	0.459941	0.0158726
Nfatc3	-0.358777	0.015877
Taf9b	-0.518405	0.0159014
Eepd1	-0.363617	0.0159456
Ipo8	-0.329681	0.0159456
Chst2	0.607437	0.0160567
Cd47	-0.245884	0.0160567
C5ar2	-0.559866	0.0160567
Diaph2	-0.387755	0.0160885
Ppef2	0.727663	0.0161066
Kdm5a	-0.284737	0.016112
Tc2n	-0.496314	0.0162237
R3hcc1l	-0.324432	0.0162849
Hdac4	-0.422563	0.0163079
Gm1966	-0.526253	0.0163399
Stat2	0.439331	0.0163801
Gtpbp6	0.475313	0.016478
Gga3	0.304614	0.0164872
Gpr4	0.727376	0.0164872
Rell1	0.560827	0.0164872
Gpr183	0.73508	0.0164872
Smc3	-0.405879	0.0166666
Eif5b	-0.381873	0.0167574
Cox6a1	0.364844	0.0167574
Pgap1	-0.386434	0.0167894
Ppp6r3	-0.288599	0.0168426
Tnfsf9	0.739615	0.0168426
Ago4	-0.388285	0.0169625
Clec16a	-0.355553	0.0171062
Polr2b	-0.280149	0.0171545
Ddx46	-0.381079	0.0172112
Stk17b	-0.433303	0.0172112
Gcc2	-0.36151	0.0173464
Nxt2	-0.521694	0.017368
Gm37915	-0.541584	0.017368
Nisch	0.348756	0.0174262
Eif3a	-0.427933	0.0174663
Cdc73	-0.451149	0.017574
Heatr5a	-0.414727	0.017574
Vps54	-0.422123	0.0177178
Gm2245	0.710385	0.0177379
Ifi44	0.661416	0.0177434
Map3k15	-0.448624	0.0177434
Slc17a5	-0.315992	0.0179693
Cxcl16	0.71806	0.0180692
Fryl	-0.35988	0.018096
Cyfip1	-0.280292	0.018216
Palld	0.740754	0.018216
Gm44148	0.659568	0.018216
Tgfbr1	-0.356789	0.0182384
Gm26517	-0.54117	0.0183048
Trf	-0.278358	0.0183922
Mfsd7c	-0.463801	0.0186266
Cox5b	0.437606	0.0186266
Arg1	0.577745	0.0187256
Dock11	-0.384357	0.0187389
Ms4a4a	0.648644	0.0188585
Sdf2l1	0.515394	0.0188909
Acer3	0.697921	0.0189366
Slc12a6	-0.271789	0.0189959
Tmem37	0.632393	0.0190013
Nes	0.529706	0.019011
Purb	-0.395158	0.019011
Manf	0.52044	0.0190457
Gm20425	-0.273114	0.0190457
Exoc3l4	0.706494	0.0190511
Lrrc8d	-0.367083	0.0190511
Pofut1	-0.346293	0.0191471
Fcho1	0.641171	0.0192483
Mif	0.369843	0.0193379
Pgls	0.296148	0.0194209
Sp100	0.483891	0.0195622
Asb4	-0.496414	0.0196287
Plcxd1	0.495461	0.0198952
Cbll1	-0.38647	0.019906
Eif2s3x	-0.547304	0.019906
Sec22c	-0.373714	0.019906
Prnp	0.73125	0.019906
Gm10851	0.611458	0.019906
Nr3c1	-0.383447	0.0199566
Bri3	0.38476	0.0200052
Kitl	0.701629	0.0201407
Ptpn4	-0.441	0.0201584
Dusp4	0.616884	0.0201584
Maml3	-0.487259	0.0202162
Fgf1	-0.722585	0.020324
Xcr1	0.711714	0.0204891
Ms4a6d	0.421292	0.0207615
Gpr156	-0.615243	0.0207615
C5ar1	-0.58728	0.0207615
4933424M12Rik	-0.566664	0.0207615
Tmem170b	-0.389396	0.0207615
Stxbp6	0.720631	0.0208139
Cdk13	-0.37803	0.0208141
Baz1a	-0.372926	0.0208882
Lima1	-0.454905	0.0210133
Scarb2	-0.270576	0.0210133
Slc9a7	-0.341036	0.0210629
Slc38a6	0.381348	0.0213664
Tlr1	0.726511	0.0213664
Rnf103	-0.346821	0.0213664
Arhgef12	-0.335517	0.0213664
Pgm2l1	-0.540551	0.0215047
Vegfa	0.647545	0.0216135
Srgn	0.516335	0.0216317
Snrnp200	-0.357449	0.0216629
Ptp4a2	-0.292987	0.0217581
Kat6a	-0.359332	0.0217581
Ano10	-0.374331	0.0217581
Dock1	-0.410628	0.0217581
Rnaset2b	0.652754	0.0219984
Plxnc1	-0.367787	0.0220422
Rragd	0.720073	0.022101
Bpifa1	0.569715	0.0221109
Rps6ka1	-0.371749	0.0221213
Ubd	0.42053	0.0221774
1810043G02Rik	0.475516	0.0222191
Gm26711	0.719302	0.0222191
Cyb561	-0.337535	0.0224308
Yrdc	0.364355	0.0224308
Tmem176b	0.669649	0.0224308
Specc1	-0.423192	0.0224308
Frmd4a	-0.366776	0.0224375
Lrig3	-0.544169	0.0224533
Tlk1	-0.309167	0.0224735
Cul3	-0.300425	0.0225008
Ubac1	0.32657	0.0225008
Kat6b	-0.430914	0.0225689
Prpf40a	-0.397912	0.0225906
Usp34	-0.313508	0.0226132
Manba	-0.250913	0.0226809
Syde2	-0.459074	0.0227987
Cpeb3	-0.526057	0.0228043
Arap2	0.718332	0.0228853
Lpin1	-0.52694	0.0229113
Il16	-0.414224	0.022928
Nfia	-0.563187	0.022928
Gm43912	0.717349	0.0229286
Spns1	-0.260399	0.0229759
Tgfbr2	-0.341789	0.0230718
Slc25a24	-0.488162	0.0230852
H2-K1	0.412378	0.0231724
Klf8	-0.50205	0.0235569
Med13	-0.327352	0.0238746
Dyrk2	-0.354403	0.023988
Ubash3b	-0.357669	0.0239899
Gm37676	-0.530617	0.024021
Smpd2	-0.287023	0.0240427
Gm20716	-0.237579	0.0240427
Slc25a38	0.343866	0.0241823
Hoxb4	0.591458	0.0242221
Pik3c3	-0.256663	0.0242685
Zc3h13	-0.399843	0.02429
Zcchc6	-0.301204	0.0242901
Msl2	-0.340896	0.0244481
6330403L08Rik	0.568541	0.0244661
Iigp1	0.488368	0.0245429
Ms4a6b	0.709071	0.0245714
Gm17251	-0.356737	0.0245714
Inpp5j	0.497868	0.0246575
Ssh2	-0.502935	0.0246575
Pbrm1	-0.357328	0.0246674
Qpct	0.595891	0.0247701
Rgs16	0.490211	0.0249749
Gm38345	-0.505158	0.0249939
Gm26582	-0.286023	0.0250326
Smyd2	0.705959	0.0250704
Cass4	0.659845	0.0250704
Mtg2	0.387559	0.025139
Nbeal1	-0.424258	0.0251427
Cpd	-0.580517	0.0252687
Xiap	-0.38724	0.0252687
Oprd1	0.556146	0.0254902
Ankrd40	-0.300005	0.0255962
Sos2	-0.323859	0.0255962
Hspb11	0.70885	0.0255962
Gm17344	-0.285955	0.0255962
Ncor1	-0.374844	0.0256096
Gm12868	0.658743	0.0256096
Atp2b1	-0.344686	0.0256185
Api5	-0.263009	0.0256185
Prrc2b	-0.460993	0.0256185
Ankrd24	0.662439	0.0256185
Tnks1bp1	-0.395058	0.0260764
Cd6	0.59798	0.0261326
Axl	-0.283654	0.0261355
Mib1	-0.405274	0.0261355
Acss1	-0.511246	0.0262001
Hipk3	-0.38706	0.0263043
Fam173b	0.489837	0.0263043
Cald1	-0.441495	0.0263514
Tmem168	-0.38348	0.0263795
Ap1g1	-0.244431	0.0264032
Maml1	-0.348968	0.0264032
Gopc	-0.397454	0.0264499
Stk4	-0.261297	0.0264707
Fam129c	0.689009	0.0264707
Cd300a	0.502681	0.0265518
Usp8	-0.249564	0.0266357
Ctnnbip1	-0.325575	0.0266841
Ocln	-0.4004	0.0267468
Cnn3	0.612218	0.0267468
Opa1	-0.275448	0.0267617
Tarbp1	-0.398966	0.0267748
Bmx	-0.588757	0.0268275
Arhgap5	-0.483752	0.0268275
Nav2	-0.600541	0.0268275
Ppp4r3b	-0.357719	0.0269139
Synrg	-0.367509	0.0269139
Gm37121	0.705339	0.0269139
Kif13a	-0.423826	0.0269472
Man2b1	-0.313157	0.0270805
Snn	-0.414018	0.0270805
Tfdp2	-0.430467	0.0275034
Retsat	-0.353428	0.0275253
Trip12	-0.280312	0.0275299
Olfml3	0.561626	0.0275701
Pbx2	-0.273865	0.0276591
Rab3d	-0.290231	0.0277555
Mamdc2	-0.486298	0.0277555
Epb41	-0.304435	0.0278
Sos1	-0.336276	0.027928
0610040F04Rik	0.327821	0.0279926
Ptpn9	-0.315698	0.02818
Mgat5	-0.356213	0.02818
Oxsr1	-0.27536	0.0281918
40057	-0.390896	0.0285872
Gm13703	-0.521895	0.0287401
Fmnl3	-0.436472	0.0287614
Atf3	0.612542	0.0287614
Gm20658	0.632658	0.0287898
Pltp	-0.376625	0.0288036
Adam19	0.658414	0.0288681
Gm26535	0.515282	0.0289129
Psen2	-0.298572	0.029
Slc25a3	0.200584	0.0291715
Fam168a	-0.345982	0.0293286
Dtna	-0.642515	0.0295
Fbxl17	-0.2872	0.029525
Mthfr	0.402758	0.029591
Aqr	-0.340038	0.0296083
Zfp516	0.418618	0.0296507
Nudt4	-0.337016	0.0296684
Scaf11	-0.327191	0.0296684
Aff4	-0.320569	0.0296684
H2afj	0.305035	0.0296684
Fcrlb	0.690601	0.0296684
Ripk3	0.522918	0.02969
Dtymk	0.323478	0.0297027
Tbc1d9b	-0.317073	0.0297027
Dok2	0.49724	0.0298228
Gcnt2	-0.330562	0.0299714
Nmnat1	0.511312	0.0299893
Arhgef6	-0.31307	0.0299893
Gbp10	0.686352	0.0300465
Slc16a10	-0.36415	0.0300495
Camsap2	-0.367998	0.0300848
Fads3	0.651862	0.0301375
Hnrnpul2	-0.35496	0.030172
Gm20496	0.463974	0.030187
Klhl28	-0.46641	0.0304367
Gramd1a	0.449908	0.0304461
Tjp3	0.665519	0.0305872
Tbc1d9	-0.30921	0.0306789
Plekhg2	0.51252	0.0307222
Aggf1	-0.377286	0.0308367
Celf4	-0.541556	0.0308367
Bach1	-0.290386	0.0308367
D5Ertd579e	-0.382195	0.0308367
Prkcb	0.689854	0.0308367
Mkx	-0.554717	0.0308367
G730013B05Rik	-0.554558	0.0308367
Sdha	-0.217044	0.0308415
Herc2	-0.411554	0.0309386
Crybg1	-0.289213	0.0309761
Rbm38	0.687433	0.0310262
8030462N17Rik	-0.387083	0.0310262
Gfra2	0.603931	0.0310338
Lyn	-0.213171	0.0312785
Rfx7	-0.31287	0.031425
Fam199x	-0.501313	0.0316356
Pten	-0.297863	0.0317844
Btnl6	0.688554	0.0318071
Ccdc69	0.441105	0.0318701
Pde1b	0.636157	0.0319031
Wdr26	-0.288699	0.0319031
Gm614	0.535654	0.0319031
Idh3b	0.232776	0.0319234
Ercc4	-0.315512	0.0319362
St8sia1	0.645436	0.0319478
Wdr33	-0.276033	0.0319848
Gab1	-0.390144	0.0320693
Ext2	-0.360845	0.0322174
Igfbp7	-0.683626	0.0322634
Mllt3	-0.496954	0.032353
AC152979.5	0.667077	0.032353
Rflnb	0.675822	0.0325078
Rims3	-0.44321	0.0325078
Phf2	-0.377337	0.0325436
Plaur	0.256239	0.0326521
Epb41l2	-0.326405	0.0327654
Tor1aip2	-0.286692	0.0327654
Rnh1	0.332174	0.0327848
Ranbp9	-0.28094	0.0329364
Me2	-0.36742	0.0329697
Cdyl	-0.391348	0.0329705
Fbp1	0.430565	0.0330619
Gm37233	0.591085	0.0336036
Itgae	0.676769	0.0336414
Pum2	-0.31032	0.0336414
Mrpl24	0.328974	0.0338092
Hspa12a	-0.438999	0.0338092
2010111I01Rik	0.387105	0.0338736
Fam96b	0.422375	0.0338736
Serpinb9	0.59495	0.0338736
Btla	0.682817	0.0338736
Usp4	-0.228045	0.0339716
Gm44364	0.328431	0.0339716
Cox5a	0.327824	0.0340217
A730081D07Rik	-0.334427	0.0341404
Wnk1	-0.310564	0.0343841
Wdfy3	-0.390427	0.0346833
Ifi206	0.631199	0.0347186
AC156795.1	-0.565437	0.0347628
Baiap3	0.661758	0.0350331
P4hb	0.274552	0.035346
Rgs10	0.511301	0.0353471
Prg2	0.459642	0.0354306
Setd2	-0.29533	0.0354306
Mbnl1	-0.369096	0.0354373
Htra2	0.352666	0.0354375
Ceacam15	0.45161	0.0354375
Peg13	-0.37008	0.0354375
Gm10814	-0.348058	0.0356185
Mmp8	-0.61248	0.0356707
Myom3	0.438712	0.0356711
Abca2	-0.332265	0.0359154
Smad1	-0.34695	0.0360227
Btbd7	-0.334151	0.0360227
Senp7	-0.376172	0.0360227
Nlrp10	-0.609439	0.0360658
Il1f9	0.623159	0.0361086
Pde4d	-0.392734	0.0363917
Cd1d1	0.508667	0.0363917
Cisd3	0.449886	0.0363932
Aup1	0.258259	0.0364584
Atat1	0.616047	0.0366982
Mtmr10	-0.399451	0.0367071
Ralbp1	-0.297112	0.0368454
Alox5	-0.417404	0.0368454
Rtn3	-0.262343	0.0369104
Adcy4	0.658776	0.036979
Kdm5c	-0.544275	0.036979
Pou2f1	-0.387566	0.036979
Fam98b	-0.414836	0.036979
Rhou	0.509744	0.037037
Dapk1	-0.272225	0.037076
Eif4g3	-0.362218	0.037076
Map3k2	-0.336502	0.037099
Chil3	0.349658	0.0370994
Ppp2r5c	-0.219969	0.0374401
Gm28800	0.656887	0.0376295
39508	-0.231709	0.0377027
Birc2	0.461257	0.0377027
Mfap1a	-0.331633	0.0377027
Itpripl1	-0.373625	0.037749
Erbin	-0.303763	0.0377787
C530008M17Rik	-0.454748	0.0378718
Sppl3	-0.325275	0.0379036
Gtf3c1	-0.336292	0.0379036
Icmt	-0.275983	0.0379036
Acvr1	-0.312769	0.0380422
Tbc1d30	-0.468383	0.0382663
9530027J09Rik	-0.327609	0.0382663
Fmr1	-0.47576	0.0383181
Galnt6	-0.328038	0.0383181
Abhd11	0.389671	0.0383181
Retreg1	-0.379769	0.0384079
Vcpip1	-0.34392	0.0384079
Arl15	-0.497066	0.0388695
Rab38	0.617311	0.0389599
Elp2	-0.245164	0.0391107
Dock2	-0.275448	0.0392842
Rab20	0.466945	0.0392842
Fbxl2	0.430071	0.0392842
Klf10	-0.328761	0.0392842
Epb41l1	-0.406039	0.0393436
Sec14l2	-0.455116	0.039386
Gm38182	-0.624339	0.039386
Gm37352	0.656987	0.039386
Adam33	0.624464	0.0393863
Zfas1	0.504162	0.0394254
Limk1	0.422147	0.0394273
Ccl12	0.507182	0.0394389
Cinp	0.37491	0.0394895
Clasp2	-0.328366	0.039673
Map3k20	-0.379311	0.0396879
Ifitm1	0.525259	0.0396879
Stag1	-0.327559	0.0396879
Ttc37	-0.345504	0.0399166
Lrrc8dos	-0.525728	0.0399166
Abcd3	-0.295328	0.0399172
Il11ra1	0.469037	0.0399172
Il1b	0.583933	0.039949
Hmcn1	-0.581365	0.0401178
Uqcrfs1	0.329461	0.0401275
Cope	0.285351	0.0401275
Psd	0.557135	0.0401616
Naa30	-0.423773	0.0403553
Tlr5	-0.620412	0.0404593
Snx8	0.421191	0.0406003
Apol9b	0.459306	0.0406128
Gm10658	-0.453653	0.0409057
Rab18	-0.406698	0.0409779
Card11	-0.369636	0.0414235
Mindy2	-0.344789	0.0415231
Itga6	-0.5031	0.0415336
Plpp3	0.630048	0.0416526
Tjp2	-0.307934	0.0416885
5530601H04Rik	-0.499482	0.0419427
Elp5	0.298503	0.0420883
Bahcc1	0.631	0.0420883
Zfp36	0.509231	0.0420883
Tuba1a	0.369571	0.0420883
Gm28036	-0.262532	0.0421372
Gcc1	-0.317514	0.0422774
Gatad2b	-0.288876	0.0425234
Ifi27l2a	0.660961	0.0425234
Kmt5b	-0.243201	0.0425665
37865	0.658217	0.0425856
Ptk2b	-0.340216	0.0426217
Adgre1	-0.364453	0.0426408
AC159813.1	0.597937	0.0427008
Hpse	0.482261	0.0427824
Rgmb	-0.337733	0.0427824
Gm11427	0.320655	0.0429666
Bhlhe40	0.236239	0.0429768
Cadm1	0.656164	0.0429768
Wdr7	-0.309345	0.0429768
E2f2	-0.344763	0.0429924
Gm15965	0.341682	0.0429924
Tnfaip8l3	0.623452	0.0433137
Wwc2	-0.46653	0.0435419
Mta3	-0.262501	0.0435419
Stx2	0.397152	0.0437602
Hexim1	-0.334695	0.0437697
Dctn4	-0.204829	0.0438905
Bag5	-0.317951	0.0438905
Il18bp	0.624169	0.0439285
Kat14	-0.259543	0.044125
Zdhhc9	-0.358593	0.044125
Cpne5	-0.562626	0.0442119
Hsdl2	-0.293397	0.0442119
Malt1	0.570795	0.0442308
Tnpo1	-0.386456	0.0442588
Ptk2	0.638804	0.044277
Hadh	-0.374199	0.044277
Gm15512	0.637936	0.044277
Scin	0.64624	0.0443986
Vezt	0.340987	0.0445749
Mmp9	0.447059	0.0446721
Acaa1b	-0.558432	0.0452299
Ubr1	-0.270542	0.0452909
Zfp994	-0.471793	0.0455836
Hadha	-0.261672	0.0456605
Sspo	0.548428	0.0456605
Tmod3	-0.290289	0.0456923
Ppp1r12b	-0.296399	0.0460781
Gm20548	-0.373245	0.0460781
Scgb3a1	0.403255	0.046218
Dennd3	0.553751	0.046271
1700120C14Rik	-0.53981	0.0463681
Tns1	-0.444981	0.0463731
Gm26617	-0.637033	0.0463731
Kpna1	-0.298215	0.0464555
Tmem43	-0.253503	0.0465055
Syp	-0.516478	0.0465055
Bicral	-0.340578	0.0465055
Apcdd1	-0.547558	0.0465055
Cnot1	-0.279345	0.0465796
Cand1	-0.229738	0.046745
Tmem255a	-0.64822	0.0470078
Cstb	0.470838	0.0471467
Spire1	-0.268171	0.047228
Ero1l	-0.338612	0.0472422
Grm6	0.304603	0.0472524
Foxk1	-0.359757	0.0472524
Stk10	-0.392284	0.0474183
Stac2	0.486868	0.0477265
Cry1	-0.592339	0.0482547
Ppif	0.401915	0.048469
Spast	-0.307713	0.048469
Pum1	-0.296937	0.048597
Scnm1	0.376421	0.0486349
Ifi35	0.380352	0.0486824
Rnf180	-0.359476	0.0487118
Oplah	-0.359139	0.0487766
Gm16573	-0.39453	0.048822
Cpeb2	-0.512019	0.0488823
Polr3g	-0.413843	0.0488921
Ctsw	0.573314	0.0489043
Ctnna1	-0.259724	0.0489043
Ankrd46	-0.302762	0.0489043
Bicd1	-0.627892	0.0490148
Prdx6	0.313761	0.0491113
Pak2	-0.26963	0.0491828
Nedd4l	0.566308	0.0491828
Cdk6	-0.330016	0.0491901
Nf1	-0.367962	0.0493286
Gm43109	0.514344	0.0493286
Cpne3	-0.358301	0.0495656
Tlr3	-0.369847	0.0496308
Gm26825	0.523166	0.0496308
Gm15459	0.523166	0.0496308
Bcr	0.631691	0.0496705
Kmt2e	-0.318697	0.049766
Pmp22	0.612951	0.0498119
Gbp8	0.583426	0.049841
Chp1	-0.308685	0.0498651
Cbr2	0.644043	0.0498651
Ifitm3	0.592791	0.0498699
Prpf40b	0.525623	0.0499577
Srp68	-0.276551	0.0500745
Nectin4	-0.476152	0.0500885
Slc7a6os	0.359813	0.0500885
Klf11	-0.349477	0.0500953
Snrk	-0.495033	0.0500953
Gm9934	0.645519	0.0501361
Elmo1	-0.33356	0.0501404
Ldoc1l	-0.456488	0.050152
Gm13610	-0.47461	0.050152
Ccl24	0.501306	0.0502777
Echdc1	-0.335966	0.0504575
Xpc	-0.390159	0.0504575
Bmt2	-0.508127	0.0504785
Csrnp1	0.515471	0.0505183
Togaram1	-0.350356	0.0505183
Tbl1xr1	-0.306293	0.0506484
Blnk	0.578471	0.0507195
Dnase1l3	0.616583	0.0507507
Ube3c	-0.281165	0.0507507
Vps8	-0.283874	0.0507774
Sp4	-0.413785	0.0507939
Magee1	-0.375621	0.0509093
Tppp	-0.627175	0.0509497
Uba6	-0.394294	0.0509497
Rock2	-0.314519	0.0509898
Dlgap3	0.461584	0.0509968
Gm38248	0.632486	0.0510833
Tbck	-0.31811	0.0511456
Add1	-0.280141	0.0511456
Usp35	0.612927	0.0511456
Rnf144b	-0.374779	0.0511456
Ncstn	-0.283156	0.0514834
Josd2	0.378214	0.0515149
Kbtbd2	-0.252074	0.0515149
Gm16033	0.598633	0.0515149
Adamtsl5	0.640943	0.0515392
Shc3	-0.637064	0.0515644
Acly	-0.257329	0.0515746
Gm43365	-0.352437	0.0517135
Psma5	0.446691	0.0518719
Arhgef18	-0.329862	0.052459
Tmem173	0.397795	0.052459
Rock1	-0.342095	0.0524675
Adnp	-0.25386	0.0525091
Havcr2	-0.282251	0.0525861
Atg7	-0.319201	0.0525861
Cst3	0.37608	0.052783
Malsu1	0.425705	0.052821
Slc12a7	-0.301183	0.0529379
Rreb1	-0.331326	0.0529379
Gatsl2	0.470779	0.0529483
Reg3g	0.454631	0.0533984
Sel1l	-0.293826	0.0535072
Gm42416	-0.608807	0.0535072
Grb7	-0.473331	0.0535214
Zranb3	0.522149	0.0537149
Gm10401	-0.396817	0.0537149
Acad11	-0.306075	0.0537149
Ccny	-0.237053	0.0538147
Adrb2	-0.30356	0.0541825
Ik	-0.23807	0.0545185
Olfr111	0.634988	0.0545185
Perp	-0.414623	0.054955
Ncoa4	-0.338113	0.054955
Gm19684	0.598416	0.054955
Cxcl11	0.398677	0.0550107
Peak1	0.613429	0.0550107
Rnf19a	-0.275643	0.0550212
Far1	-0.416559	0.0550212
Il6ra	-0.458468	0.0551397
Os9	-0.30096	0.0551397
Gm25835	0.626124	0.0552116
Prr5l	-0.377533	0.0554189
Ppm1a	-0.229424	0.0554648
Lmna	-0.303325	0.0558289
Chm	-0.375595	0.0558884
Gm26810	-0.629263	0.0559264
Chd5	-0.439599	0.0559665
Ckap5	-0.386375	0.0560265
Pank3	-0.419309	0.0562442
Pdlim5	-0.214522	0.056477
Nek9	-0.230758	0.056477
Hsph1	0.420364	0.0565589
Adarb1	-0.451196	0.0566442
Hnrnph2	-0.302835	0.056722
Hmcn2	0.537791	0.0567388
Eif4g1	-0.373953	0.0570819
Mir703	-0.598218	0.0575044
Zfp395	-0.565128	0.0575599
Cox17	0.420041	0.0580142
Gm4996	-0.628314	0.0580612
Ltf	0.492038	0.0581314
F630028O10Rik	-0.590833	0.0581314
Adgrl2	-0.420307	0.0581482
Sema4c	0.606926	0.0581533
Clmp	0.359784	0.0583267
Ccni	-0.284747	0.0583483
Bend4	0.624111	0.05857
Tiam1	0.627776	0.0586061
Larp4	-0.401583	0.0586123
Suclg2	-0.364638	0.0586123
Syne2	-0.518966	0.0586463
2810408A11Rik	-0.611888	0.0587033
Fubp3	-0.34331	0.0587497
Wwp1	-0.315312	0.0587497
Dock6	0.581988	0.0587558
Jun	0.272098	0.0588034
Galnt6os	-0.319272	0.0588034
Tapbp	0.310681	0.0591289
Uri1	-0.309196	0.0591438
Fuk	-0.379937	0.0594428
Ccl5	0.530216	0.0594428
Ankrd13c	-0.33879	0.0594428
Dazap2	-0.243259	0.0596299
Dgkg	-0.552002	0.0596299
Gm17103	0.531147	0.0596299
Gcm2	-0.470827	0.0596526
Nupr1	0.347576	0.0598909
Gm20659	-0.286432	0.0599041
Plekhn1	0.435029	0.0599171
Xpnpep1	-0.287543	0.0602607
Tubb4b	0.274091	0.0602638
Supt6	-0.278113	0.060319
Carhsp1	-0.289704	0.0603553
Usp25	-0.358373	0.0605273
Ralgapa2	-0.325418	0.0605273
Dyrk1a	-0.25279	0.0606087
Foxo1	-0.349464	0.0607054
Vav2	-0.342978	0.0608474
Ncl	-0.355198	0.0611259
Snhg1	0.469977	0.0611577
Snta1	-0.362726	0.0611683
Arhgap25	-0.280281	0.0612287
Htatsf1	-0.332697	0.0612287
Tm9sf2	-0.254029	0.0612736
Tlr9	0.62114	0.0612932
Ddit3	0.378145	0.061345
Bcar3	-0.308957	0.061345
Pstpip1	0.589992	0.061345
Chadl	-0.374473	0.0614251
Tmem176a	0.553359	0.061766
Cdc5l	-0.23467	0.061766
Icos	0.563167	0.061766
Oas1b	0.591453	0.061766
Gas7	0.608427	0.061766
Lgals3bp	0.348595	0.061766
Ostm1	-0.248046	0.061766
Uqcrq	0.419554	0.061766
Gapvd1	-0.188135	0.0618556
Naa15	-0.338319	0.0619369
Prkcg	-0.281557	0.0619884
Eif6	0.25804	0.06201
Pkp3	0.574767	0.0620299
Klrk1	0.567753	0.0622288
C2cd3	-0.314574	0.0622808
Gm13179	-0.414117	0.062355
Gpr176	0.442097	0.0624208
Rasgrp1	0.528001	0.06255
Lsr	-0.360178	0.0625816
Ncbp3	-0.239443	0.0629122
G530012D18Rik	0.462682	0.0630266
Gm2000	0.620807	0.0630658
Taok3	-0.306246	0.063224
Ubqln2	-0.385711	0.0632737
Dpp7	0.289815	0.063367
Usp32	-0.275777	0.0635197
Btg2	-0.385736	0.0635197
Csnk1g2	-0.259382	0.0635448
Fam166a	0.371361	0.0635989
Icam1	0.517609	0.0635989
Sdr42e1	-0.516688	0.0637539
Tob1	-0.382814	0.0639081
Sptan1	-0.299241	0.0639468
Zmym4	-0.309631	0.0639639
Fgd6	0.57067	0.0643574
Pdcd5	0.345643	0.0647148
Cerkl	-0.304609	0.064916
Trabd	0.275994	0.0651048
Pnp	0.30294	0.0651048
Smarcc2	-0.302044	0.0651048
F10	0.452139	0.0651048
Enpp1	-0.303837	0.0651048
Cited2	-0.377524	0.0651048
Alkbh5	-0.281854	0.0651048
Socs3	0.571703	0.0651048
Nbeal2	0.444279	0.0651048
Gm19721	0.616324	0.0651048
Golph3	-0.29109	0.0651882
Ccr5	0.612064	0.0651882
Senp3	0.35034	0.0652233
Dhx36	-0.298722	0.0652233
Prickle2	-0.365946	0.0652233
Ezr	-0.308147	0.0652233
Slc31a2	0.536531	0.0652233
Tspyl1	-0.235078	0.0653059
Tm7sf3	-0.246513	0.0653984
Cd209a	0.54789	0.0655215
Timm9	0.369299	0.065606
Pfkp	0.236635	0.065606
Ccrl2	0.598253	0.065606
Lclat1	-0.299744	0.065606
Ifit1bl2	0.420551	0.0659923
Spin1	-0.242628	0.0661233
Gm14703	-0.529914	0.0661642
Lilrb4a	0.467712	0.0662782
Gm26733	-0.529107	0.0664407
Fh1	0.316283	0.0664697
Klf3	-0.240495	0.0665679
Card19	0.34594	0.0666672
Fam160b1	-0.281303	0.0667501
Afap1	-0.360821	0.0670025
Rab3gap1	-0.263806	0.0672844
Chd9	-0.278081	0.0676072
Dlec1	-0.53343	0.0676098
Tmem260	-0.309528	0.0676749
Stag2	-0.287821	0.0677392
Oxr1	-0.331112	0.0677833
Chid1	0.333549	0.0677833
Nek1	-0.31361	0.067898
Tpx2	-0.38627	0.0679249
Gm45799	0.304838	0.0679249
Nmi	0.407646	0.0680856
Cln6	-0.414306	0.0682129
Relb	0.555758	0.0687787
Zc3h4	-0.294873	0.0688199
Mgat4a	-0.332941	0.0688523
Pcdhgc3	-0.572969	0.0688523
Ormdl3	-0.263282	0.0689409
Sema6d	-0.483443	0.0689869
Qtrt1	0.358037	0.0691812
Zfp41	-0.517008	0.0692029
Msra	-0.327914	0.0692029
mt-Ts1	-0.584201	0.0692334
Mrpl52	0.487574	0.0696323
Rnf217	-0.395968	0.0696752
Pdcl	-0.323013	0.0698495
Msh2	-0.337137	0.0698495
Zcchc14	-0.334454	0.0699263
Adra2a	-0.537234	0.0702572
Gpalpp1	-0.239968	0.0702684
Bmi1	-0.393351	0.0703195
Hsd17b11	-0.290801	0.0703858
Bptf	-0.346225	0.0703858
Dennd4c	-0.290936	0.0705576
Dnajb14	-0.292327	0.0705576
A130051J06Rik	-0.410866	0.0705576
Sypl	-0.350871	0.0711592
Arhgap22	0.585952	0.0711592
S100a1	0.424493	0.0711737
Ppp2r5a	-0.222914	0.0713313
Wdr41	-0.247179	0.0713546
Maf	0.596107	0.0713546
Arfgef1	-0.265791	0.0713557
Gm10521	0.405836	0.0714971
Usf3	-0.299563	0.0715559
Gm37422	0.602295	0.0715559
Card14	0.593992	0.0716463
Gne	-0.294417	0.0716463
Ostc	0.409499	0.071877
Phactr2	-0.369866	0.071877
Ap2b1	-0.24918	0.0720463
Lgals1	0.283633	0.0722376
Ppa1	0.482224	0.0724735
Nhlrc3	-0.264504	0.0724735
Stip1	0.283626	0.0725463
Apmap	-0.2755	0.0725809
Wdfy4	-0.377678	0.0726558
Gm16907	0.480156	0.0726839
Gm37240	-0.303865	0.0728884
Ebag9	-0.343374	0.0731406
Map7d3	-0.427954	0.0731406
Dmxl1	-0.29906	0.0731556
Nxn	0.542081	0.073269
mt-Tl1	0.494509	0.073269
Angptl2	0.422092	0.0733364
Sh2d3c	-0.432645	0.0733364
Ost4	0.346294	0.0734256
Slc25a36	-0.321586	0.073447
Phax	-0.285233	0.0734729
Kif23	-0.445384	0.0735476
Celf2	-0.312019	0.0736439
Nox1	-0.600898	0.0736439
Scn4b	0.513526	0.0736439
Calcrl	-0.531931	0.0736439
Plcg2	-0.306098	0.0737012
Lix1l	-0.400745	0.0737012
Dexi	0.488006	0.0740041
Hdgfl3	-0.390533	0.0740736
Hddc3	-0.320771	0.0740999
Fam172a	-0.290052	0.074299
H2-M3	0.50006	0.0743537
Hlcs	-0.365079	0.0743537
Dync1h1	-0.356102	0.0744641
Afdn	-0.499166	0.0745097
Npc1	-0.296091	0.0747274
Dclk2	0.561521	0.0747274
Iqgap1	-0.242222	0.0747274
Tmed3	0.297146	0.0747274
2510009E07Rik	-0.358516	0.0747274
Kctd14	0.595124	0.0747274
Fabp1	-0.470927	0.0747274
Gm43181	0.543698	0.0747274
Zfp292	-0.347817	0.0747405
Hnrnpul1	-0.314429	0.0748289
Gm36266	0.60195	0.0748289
Rhbdf2	0.294669	0.0748687
Pnpla8	-0.322829	0.0748812
Pdgfc	-0.397585	0.0752027
Slc36a2	0.504636	0.0754666
Prkaa1	-0.322433	0.0755296
Mfsd6	-0.599523	0.0755559
Gm25047	-0.587895	0.0755577
Slc7a4	-0.575463	0.075581
Dixdc1	0.457148	0.0756908
Cdo1	0.533069	0.0756908
Cdcp1	0.315265	0.0757755
Atm	-0.385256	0.075843
Pcdhga12	-0.538997	0.075843
Klhl5	-0.306106	0.0759074
Gfi1	0.490161	0.0759076
Ssr4	0.368197	0.0761522
Ssfa2	-0.272578	0.0761522
Sel1l3	0.317463	0.0761522
Arhgap26	-0.262872	0.0767227
Rps2	0.28008	0.0767537
Plbd1	0.550115	0.0768589
BC037032	0.454213	0.077011
Alkbh1	0.40711	0.0774173
Notch2	-0.28856	0.0774646
Zbtb48	0.389927	0.0774646
Rbm15b	-0.297088	0.0774646
Ube2l6	0.435087	0.0774806
Pex5	-0.295636	0.0775505
Cnnm2	-0.334776	0.0776024
Cebpe	0.446039	0.0778309
Bod1l	-0.380104	0.077929
Ssbp3	-0.375071	0.077929
Tmem30b	-0.419035	0.0780213
Efl1	-0.322398	0.0781284
Pomp	0.340873	0.0782989
Ifnlr1	0.596273	0.0783007
Gm21987	0.416169	0.078361
Tmbim4	0.305239	0.0784936
Shc1	-0.203886	0.0784936
Gm12188	0.380196	0.0785454
1700084C06Rik	-0.391571	0.0785454
Cxcl1	0.563688	0.0786551
Slc35e1	-0.244856	0.0788745
Tacc1	-0.254559	0.0790119
Slc35b1	0.319337	0.0790546
Pcnx	-0.331339	0.079255
Nup160	-0.374655	0.079255
Tmeff1	0.504765	0.0793079
Soga1	-0.272872	0.0793079
Rnase2a	0.384578	0.0793264
Rhbdd1	-0.34439	0.0793804
Mir704	0.37156	0.0793804
Phb2	0.246103	0.0795283
Efcab14	-0.279343	0.0797885
Rasgrp3	0.538983	0.0797885
Gpcpd1	-0.368711	0.0798265
Ap2a2	-0.24762	0.0799358
Mdm2	0.282278	0.0800493
AC153530.2	0.42855	0.0801627
Krba1	0.583174	0.0803931
Pxdc1	0.499744	0.0804914
Kdm6a	-0.515278	0.0804914
Pcdhgb7	-0.54456	0.0805742
Slc1a4	0.587589	0.0806316
Chchd2	0.345933	0.0807796
Hyal6	-0.550581	0.0810141
Nod2	0.447813	0.0810141
Fbxl20	-0.270313	0.0810337
Parp14	0.291255	0.0810337
Golm1	-0.288884	0.0812362
Nbas	-0.29771	0.0813546
Tm9sf3	-0.321277	0.081718
Pcdhgc4	-0.553634	0.0818107
Zfp106	-0.307653	0.0818107
Tmcc1	-0.264166	0.0818107
Usp45	-0.297694	0.0818107
Atxn7l3b	-0.196641	0.0818107
Tes	0.417477	0.0818557
Fam69a	-0.371002	0.0818817
Per2	0.561633	0.0819672
H6pd	-0.356166	0.0824983
Gm7008	0.486326	0.0825117
Kremen1	-0.311122	0.0825712
Man2a1	-0.35304	0.0825712
Extl1	0.508884	0.0825712
Rab6b	-0.40056	0.0825712
Gda	-0.318732	0.0825712
Slc25a30	-0.249549	0.0825753
Gm16541	-0.357653	0.0826227
A730089K16Rik	-0.478808	0.0826227
Zmat2	-0.220541	0.0826658
Klhl15	-0.387954	0.0834714
Trpm2	0.563274	0.0835593
F2rl2	0.549182	0.0835593
Trem2	0.364949	0.0835593
Mapk6	-0.337309	0.0835593
Aph1c	0.356549	0.0835593
Dlgap4	0.254095	0.0835593
Gm13625	-0.587924	0.0835772
AC159261.1	0.529224	0.0836075
Ppp6c	-0.311863	0.0839978
Erc1	-0.37381	0.0839978
Scamp2	-0.302988	0.0839978
Fto	-0.289127	0.0839978
G0s2	-0.462212	0.0844689
Slc27a6	0.314363	0.0844855
Mex3c	-0.291285	0.0844855
Matr3	-0.313445	0.0846855
Parp11	0.35523	0.0846855
Gm10425	0.568733	0.0846855
Raet1e	-0.49304	0.0854752
Zfp422	-0.338954	0.0854782
Pla2g16	0.41311	0.0855533
Osgin1	0.559541	0.0855533
Hs2st1	-0.289949	0.0856875
Mmp13	0.48754	0.0860899
Klhl25	-0.319246	0.0860899
Idh1	-0.211309	0.0862298
Gm4673	-0.334439	0.0862298
Smarca2	-0.324987	0.0862466
Rnf44	-0.263782	0.0862466
Ppp3cb	-0.370782	0.0863097
Lpl	-0.347584	0.0863287
Prkdc	-0.351016	0.0863287
Lilrb4a.1	0.472519	0.0865812
Cd209c	0.448869	0.0866187
Rap2c	-0.431285	0.0868476
Gng12	0.36301	0.0869546
Gm43351	0.367144	0.0869546
Phf3	-0.323753	0.0870193
Tmem258	0.344359	0.0872409
Nsun3	-0.395834	0.0873588
Gmppb	0.292077	0.0873871
Abtb2	0.569132	0.0877
Impa2	-0.288696	0.0877785
Myadm	-0.267803	0.0877811
Pcdhgb4	-0.541631	0.0880811
Adgrg3	0.439316	0.0881502
Tacc2	-0.38854	0.0882235
Ggta1	-0.205745	0.0883327
Pcdhga10	-0.542198	0.0884269
Agap2	-0.352483	0.0890033
Otud4	-0.312917	0.0890033
Ict1os	0.494945	0.0890033
Lag3	0.55902	0.0890464
Creld2	0.443151	0.0891153
Sp140	0.308219	0.0891153
Tmem102	-0.482358	0.0891153
Pcdhgc5	-0.540709	0.0891153
Nipal1	0.547734	0.0891656
Zfp113	-0.43615	0.0891697
Snx22	0.335609	0.0891697
Gm16567	0.425931	0.0891697
Mir7115	0.568348	0.0891697
Armcx4	-0.578964	0.0892357
Dhdh	0.581273	0.0893055
Evi5l	-0.390515	0.0893055
Cbfa2t2	-0.329217	0.0893997
Rtn1	0.564416	0.0899572
Tnf	0.574774	0.0900602
Trip11	-0.281048	0.0900631
B430306N03Rik	0.570054	0.0900631
Gm43474	0.580182	0.0900631
Cry2	0.482467	0.0900858
Nfxl1	0.413424	0.0900858
Zfp91	-0.271526	0.0901789
Pcdhgb5	-0.538139	0.0901789
Nom1	-0.288035	0.0904287
Sharpin	0.252776	0.0904287
Pim3	0.430538	0.0904287
Dennd2a	-0.377848	0.0904287
Zfp691	0.44365	0.0904287
Slc39a8	-0.529719	0.0904287
Pcdhga4	-0.54029	0.0904287
Gm39091	-0.564372	0.0904287
Cnot11	-0.279511	0.0906521
Cd209d	0.496987	0.0906521
B3glct	-0.324925	0.0906521
Pcdhgb1	-0.540345	0.0906521
Stap1	-0.424574	0.0907398
Zbtb41	-0.33269	0.0907398
Pcdhga9	-0.538568	0.0907398
B4galnt1	-0.238724	0.0907571
Wfdc21	0.470001	0.0907571
Zfp84	-0.341548	0.0908838
Eya4	0.263831	0.0909195
Rap1gap2	0.551968	0.090986
Dicer1	-0.28436	0.0910418
Pcdhga5	-0.535793	0.0910418
5031439G07Rik	-0.227255	0.0915501
Rab2a	-0.299844	0.0918172
Gm23935	0.529695	0.0918172
Gm15821	0.359304	0.0918513
Vgll4	-0.317141	0.0918578
Tcirg1	0.400565	0.0919269
Ptger2	-0.356066	0.0919269
Shisa7	-0.572007	0.0919269
Pcdhga6	-0.537164	0.0919269
Pcdhga8	-0.536731	0.0919269
Tmem263	-0.386	0.0923688
Gramd3	0.537797	0.0924621
Gm29094	0.450936	0.0925713
Samd8	-0.26177	0.0927239
Helz2	0.388414	0.0929008
Arhgef11	-0.317596	0.0929725
Pcdhgb2	-0.524703	0.0929725
Ctdp1	-0.321255	0.0930066
Dip2b	-0.317369	0.0930237
Ptpn12	-0.325331	0.0930237
Lipf	-0.519426	0.0931217
Pcdhga7	-0.535819	0.0931217
Gm43197	0.529789	0.0931217
Ssr1	-0.225625	0.093257
Cbx8	-0.402641	0.093257
Dhx8	-0.247559	0.093257
Foxj2	-0.301636	0.0933921
Kdm1b	-0.301206	0.0934204
Loxl3	0.452388	0.0935962
Mfsd7a	0.486605	0.0935962
Rab14	-0.272013	0.0936138
Aco1	-0.256576	0.0936138
Scaper	-0.319929	0.0936138
Asap2	0.482633	0.0936138
E130208F15Rik	0.38213	0.0936138
Tmem164	-0.28895	0.0936743
Herpud1	0.244461	0.0939094
Fgd3	-0.343114	0.0939094
Ube2s	0.30996	0.0940625
Lmbr1	-0.351981	0.0941693
Lin7c	-0.386838	0.0941693
Otud6b	-0.283289	0.0941693
Bcl2a1b	0.454719	0.0941693
Gm42917	0.414197	0.0941693
Pcdhgb6	-0.532465	0.0942598
Mtmr9	-0.217877	0.0943541
AB124611	0.534072	0.0944808
Dctn1	-0.294794	0.0945241
Agps	-0.263192	0.0946057
Spink2	0.469965	0.0946147
Sccpdh	0.527338	0.0947011
Dek	-0.384622	0.0947327
Gm26669	0.342966	0.0948379
Rps26	0.269311	0.0950097
Gimap9	0.468061	0.0950097
Rb1cc1	-0.275732	0.0951027
Hook3	-0.282788	0.095366
Il15ra	0.499497	0.0954683
Slc26a6	0.318561	0.0955909
Gm17066	-0.546726	0.0955909
Stra6l	0.538558	0.095632
Tmem163	-0.494997	0.0957956
Slc20a1	0.400372	0.0957956
Golga3	-0.293785	0.0957956
Hs3st3b1	0.571236	0.0958506
Tshz1	-0.322844	0.0958948
9830144P21Rik	0.445391	0.0960541
Syt3	-0.558927	0.096056
Emp3	0.35008	0.0962828
Plekhg1	-0.279899	0.0962828
[truncated: 15,154 more rows]
